# Supplementary material for: 4-Hydrazinyl­idene-1-methyl-3H-2λ6,1-benzothia­zine-2,2-dione
Source: Acta Crystallogr Sect E Struct Rep Online. 2011 Jul 16;67(Pt 8):o2038. doi: 10.1107/S1600536811027577 (PMC3213487; doi:10.1107/S1600536811027577)
Supplement: Supplementary file 2 [file e-67-o2038-Isup2.hkl]

#
# h,k,l, Fc-squared, Fo-squared, sigma(Fo-squared) and status flag
#
data_I
_shelx_title ' HS80 in P2(1)/n'
_shelx_refln_list_code          4
_shelx_F_calc_maximum       54.43
_exptl_crystal_F_000       472.00
_reflns_d_resolution_high  0.7498
 
loop_
 _symmetry_equiv_pos_as_xyz
 'x, y, z'
 '-x+1/2, y+1/2, -z+1/2'
 '-x, -y, -z'
 'x-1/2, -y-1/2, z-1/2'
 
_cell_length_a     6.6643
_cell_length_b     9.6834
_cell_length_c    15.5890
_cell_angle_alpha  90.000
_cell_angle_beta   97.699
_cell_angle_gamma  90.000
 
_shelx_F_squared_multiplier     1.000
 
loop_
 _refln_index_h
 _refln_index_k
 _refln_index_l
 _refln_F_squared_calc
 _refln_F_squared_meas
 _refln_F_squared_sigma
 _refln_observed_status
   4   0   0       21.23       32.81      1.06 o
   6   0   0      266.71      267.33      5.23 o
   8   0   0       61.99       59.59      2.73 o
   1   1   0       11.94       14.29      0.23 o
   2   1   0      177.40      169.51      1.32 o
   3   1   0      231.07      236.76      1.96 o
   4   1   0      150.29      194.14      1.86 o
   5   1   0       96.67      107.53      1.70 o
   6   1   0      168.79      157.55      2.39 o
   7   1   0       34.87       34.91      1.08 o
   8   1   0        2.96        2.29      0.78 o
   3   2   0      335.56      332.72      2.89 o
   4   2   0       45.51       48.03      0.73 o
   5   2   0        2.46        3.00      0.29 o
   6   2   0      244.08      243.42      3.34 o
   7   2   0        2.47        1.09      0.51 o
   8   2   0       79.95       85.30      2.39 o
   1   3   0     1400.27     1371.89     21.28 o
   2   3   0      223.94      243.46      1.93 o
   3   3   0      213.64      231.16      2.02 o
   4   3   0       43.45       45.29      0.71 o
   5   3   0        5.18        5.03      0.30 o
   6   3   0       37.57       36.68      0.91 o
   7   3   0        1.12        0.74      0.77 o
   8   3   0       11.04        9.95      1.01 o
   0   4   0      857.47      828.09      8.78 o
   1   4   0     1237.33     1380.53     12.01 o
   2   4   0     1072.54     1119.00      9.91 o
   3   4   0        5.57        4.50      0.26 o
   4   4   0      178.80      168.11      1.63 o
   5   4   0        0.04        0.23      0.27 o
   6   4   0       16.65       15.29      0.59 o
   7   4   0       22.93       25.34      0.91 o
   8   4   0        2.24        1.99      0.62 o
   1   5   0      686.97      648.28      5.36 o
   2   5   0        0.50        0.23      0.22 o
   3   5   0      977.96      973.93      8.25 o
   4   5   0      872.17      847.77      7.30 o
   5   5   0      398.82      393.25      4.41 o
   6   5   0        4.71        5.14      0.61 o
   7   5   0        1.83        1.96      0.58 o
   8   5   0       13.41       15.00      1.23 o
   0   6   0      663.99      674.43     10.44 o
   1   6   0        9.69       14.35      0.67 o
   2   6   0       27.10       32.87      0.71 o
   3   6   0       25.42       30.78      0.72 o
   4   6   0       59.75       59.89      1.12 o
   5   6   0       32.80       36.70      0.96 o
   6   6   0       15.23       11.26      1.26 o
   7   6   0        0.04       -0.67      0.67 o
   1   7   0      627.47      604.86      6.62 o
   2   7   0        0.04       -0.21      0.33 o
   3   7   0     1647.12     1672.29     14.97 o
   4   7   0       51.17       51.23      1.22 o
   5   7   0       58.55       60.79      1.41 o
   6   7   0        3.17        2.03      0.72 o
   7   7   0        9.24       11.18      1.13 o
   0   8   0       85.18       76.59      1.88 o
   1   8   0      232.37      227.88      3.14 o
   2   8   0        0.57        0.15      0.40 o
   3   8   0       31.50       27.84      0.90 o
   4   8   0       96.79       92.97      1.80 o
   5   8   0       32.91       33.97      1.36 o
   6   8   0        0.13        0.94      0.75 o
   1   9   0      290.99      287.73      3.89 o
   2   9   0       22.88       26.24      1.16 o
   3   9   0      143.11      138.69      2.35 o
   4   9   0        6.37        6.74      0.68 o
   5   9   0      113.18      118.64      2.61 o
   6   9   0        3.96        5.19      0.89 o
   0  10   0       21.45       16.60      1.72 o
   1  10   0        8.72        7.34      0.81 o
   2  10   0        5.30        5.56      0.65 o
   3  10   0        7.32        7.59      0.74 o
   4  10   0        0.24        0.44      0.56 o
   5  10   0        6.86        7.79      0.99 o
   1  11   0       18.17       15.21      1.30 o
   2  11   0        0.02       -0.48      0.66 o
   3  11   0       53.88       55.54      1.87 o
   4  11   0       34.05       38.21      1.38 o
   0  12   0       34.41       35.49      2.58 o
   1  12   0        3.34        2.77      1.41 o
   2  12   0       22.07       26.47      3.89 o
   3  12   0        3.82        2.63      0.86 o
  -7   0   1       27.10       33.14      1.50 o
  -5   0   1       37.87       34.79      0.98 o
  -3   0   1      106.14      117.98      1.50 o
   3   0   1      113.47      111.84      1.62 o
   5   0   1      339.91      319.44      4.52 o
   7   0   1       44.63       44.25      1.67 o
  -8   1   1       16.63       15.26      1.17 o
  -7   1   1       74.18       73.22      1.59 o
  -6   1   1        0.51        0.53      0.40 o
  -5   1   1      133.03      121.37      1.64 o
  -4   1   1       40.91       40.63      0.62 o
  -3   1   1      165.12      237.15      1.88 o
  -2   1   1      192.19      199.65      1.46 o
   2   1   1     1785.86     1872.81     41.09 o
   3   1   1      310.50      288.14      2.50 o
   4   1   1       37.09       49.39      0.70 o
   5   1   1      315.94      323.74      3.20 o
   6   1   1        2.01        2.05      0.43 o
   7   1   1      142.07      139.68      2.30 o
   8   1   1        5.18        4.46      0.81 o
  -8   2   1        0.52       -0.70      0.70 o
  -7   2   1        7.51        5.79      0.67 o
  -6   2   1       16.91       17.99      0.78 o
  -5   2   1        0.07       -0.07      0.17 o
  -4   2   1      210.84      221.85      2.26 o
  -3   2   1      560.92      599.73      5.04 o
  -2   2   1        5.17        4.70      0.17 o
  -1   2   1      139.82      170.04      1.25 o
   3   2   1      402.18      425.24      3.86 o
   4   2   1      284.93      295.76      2.98 o
   5   2   1      180.71      173.57      1.92 o
   6   2   1       14.70       12.75      0.67 o
   7   2   1        4.20        3.68      0.51 o
   8   2   1        3.43        4.69      0.81 o
  -8   3   1       16.80       16.35      1.09 o
  -7   3   1      117.61      115.23      2.34 o
  -6   3   1       69.96       62.99      1.23 o
  -5   3   1      200.25      189.17      2.15 o
  -4   3   1        0.37        0.42      0.20 o
  -3   3   1       73.94       56.03      0.68 o
  -2   3   1      957.16     1046.73      7.96 o
  -1   3   1     1069.03     1135.94      9.87 o
   1   3   1      641.27      567.60      4.65 o
   2   3   1     1289.18     1433.20     12.79 o
   3   3   1      337.75      288.97      2.43 o
   4   3   1      144.28      148.83      1.60 o
   5   3   1     1608.46     1607.52     15.77 o
   6   3   1       15.75       18.00      0.70 o
   7   3   1       22.91       21.37      0.97 o
   8   3   1        0.52        0.50      0.68 o
  -8   4   1        0.93        1.46      0.75 o
  -7   4   1       12.00       12.40      0.73 o
  -6   4   1        0.16        0.09      0.32 o
  -5   4   1        0.31        0.26      0.26 o
  -4   4   1      811.09      845.90      7.24 o
  -3   4   1        0.01        0.37      0.30 o
  -2   4   1     1915.81     1819.94     74.75 o
  -1   4   1       84.56       96.51      0.98 o
   0   4   1        0.44       -0.07      0.11 o
   1   4   1      747.04      832.65      6.80 o
   2   4   1     1103.53     1195.50     11.66 o
   3   4   1       45.11       54.82      0.69 o
   4   4   1      292.22      301.85      2.83 o
   5   4   1        1.00        0.97      0.24 o
   6   4   1       38.44       35.21      0.91 o
   7   4   1       25.29       21.94      1.77 o
   8   4   1       32.12       33.94      1.25 o
  -8   5   1       14.15       16.71      1.30 o
  -7   5   1        9.95       10.76      0.85 o
  -6   5   1        0.87        1.11      0.70 o
  -5   5   1        0.58        0.36      0.41 o
  -4   5   1      187.32      176.28      1.92 o
  -3   5   1      409.05      408.20      3.97 o
  -2   5   1      265.38      281.78      2.36 o
  -1   5   1      372.03      330.00      3.14 o
   0   5   1        1.82        2.39      0.22 o
   1   5   1      401.18      419.03      4.03 o
   2   5   1      950.56     1037.02      9.85 o
   3   5   1      355.71      312.48      2.93 o
   4   5   1     1311.06     1292.58     10.85 o
   5   5   1      393.30      382.90      3.96 o
   6   5   1        3.28        2.99      0.45 o
   7   5   1        2.60        2.82      0.74 o
   8   5   1        0.60        0.30      0.77 o
  -7   6   1       38.64       42.84      3.10 o
  -6   6   1       53.46       55.53      1.85 o
  -5   6   1       11.25       11.41      1.15 o
  -4   6   1      124.62      129.53      1.89 o
  -3   6   1        0.30        0.92      0.35 o
  -2   6   1      305.96      335.15      3.05 o
  -1   6   1      310.07      334.55      4.03 o
   0   6   1       72.09       59.33      1.02 o
   1   6   1      171.75      174.77      1.76 o
   2   6   1      532.42      535.44      5.07 o
   3   6   1      103.53       99.69      1.35 o
   4   6   1      756.08      760.66      7.88 o
   5   6   1        0.93        0.61      0.36 o
   6   6   1        8.17        8.02      0.73 o
   7   6   1        0.37        0.20      0.67 o
  -7   7   1        9.93       10.32      1.72 o
  -6   7   1       11.74       12.50      1.17 o
  -5   7   1       83.33       87.59      1.73 o
  -4   7   1      208.99      204.09      2.85 o
  -3   7   1      247.90      248.81      3.08 o
  -2   7   1      135.33      129.00      1.84 o
  -1   7   1        7.99        8.85      0.46 o
   0   7   1      124.01      120.89      1.74 o
   1   7   1       69.78       77.05      1.13 o
   2   7   1      118.52      115.12      1.53 o
   3   7   1      430.28      406.76      4.58 o
   4   7   1      148.36      156.41      2.20 o
   5   7   1       16.67       13.66      0.91 o
   6   7   1       16.24       15.78      2.18 o
   7   7   1        0.78        0.37      0.76 o
  -6   8   1       19.42       18.33      1.34 o
  -5   8   1       14.35       12.47      0.87 o
  -4   8   1      232.38      231.45      3.33 o
  -3   8   1       15.11       13.70      0.78 o
  -2   8   1       66.94       60.65      1.24 o
  -1   8   1       10.33        9.24      0.48 o
   0   8   1      352.88      366.32      4.36 o
   1   8   1      180.31      169.83      2.53 o
   2   8   1      507.27      485.24      5.36 o
   3   8   1       61.86       59.01      1.26 o
   4   8   1        1.79        1.58      0.62 o
   5   8   1        0.38        0.55      0.63 o
   6   8   1       27.25       33.52      1.43 o
  -6   9   1        0.01        0.56      0.82 o
  -5   9   1       13.49       11.14      0.99 o
  -4   9   1        7.21        8.57      0.74 o
  -3   9   1       38.69       39.68      1.21 o
  -2   9   1      402.36      398.02      5.05 o
  -1   9   1       89.28       87.16      1.69 o
   0   9   1        0.17        0.03      0.32 o
   1   9   1       41.57       40.07      1.15 o
   2   9   1       11.55       10.86      0.72 o
   3   9   1       11.00       11.05      0.75 o
   4   9   1       55.96       55.70      1.43 o
   5   9   1        1.37        2.20      0.70 o
   6   9   1       91.90       94.59      2.43 o
  -5  10   1        2.46        2.85      0.80 o
  -4  10   1       71.74       73.00      1.75 o
  -3  10   1       74.69       76.55      1.74 o
  -2  10   1       11.99       12.59      0.80 o
  -1  10   1       11.19        9.89      1.06 o
   0  10   1       51.76       53.39      1.95 o
   1  10   1        1.91        1.55      0.56 o
   2  10   1      166.21      160.78      2.66 o
   3  10   1        2.95        0.65      0.53 o
   4  10   1       31.91       32.29      1.23 o
   5  10   1       24.61       25.67      1.61 o
  -4  11   1        0.00       -0.45      0.72 o
  -3  11   1       28.89       29.55      1.51 o
  -2  11   1       18.14       15.79      1.16 o
  -1  11   1       93.11       92.20      3.50 o
   0  11   1       24.38       22.19      1.50 o
   1  11   1       12.39       13.12      1.35 o
   2  11   1        3.59        2.46      0.82 o
   3  11   1        3.53        3.80      0.70 o
   4  11   1       26.89       30.09      1.45 o
  -3  12   1        0.36       -0.56      0.77 o
  -2  12   1       42.94       42.59      1.76 o
  -1  12   1        1.75        2.74      0.96 o
   0  12   1       46.77       46.11      2.06 o
   1  12   1        4.02        2.34      0.94 o
   2  12   1       22.82       23.14      1.88 o
   3  12   1        8.71       10.06      1.08 o
  -8   0   2       24.27       21.88      1.90 o
  -6   0   2      513.21      492.01      8.59 o
  -4   0   2        1.98        6.70      0.72 o
  -2   0   2     1867.13     1788.82     37.12 o
   4   0   2        8.23        7.35      0.40 o
   6   0   2        5.98        7.16      0.74 o
   8   0   2       62.05       63.12      2.79 o
  -8   1   2        0.16       -0.21      0.93 o
  -7   1   2        0.12        0.62      0.48 o
  -6   1   2        8.11        6.77      0.56 o
  -5   1   2       58.52       60.68      1.06 o
  -4   1   2      769.06      885.74      6.50 o
  -3   1   2      945.64     1074.45      7.78 o
  -2   1   2       38.56       44.92      0.42 o
  -1   1   2        0.19        0.01      0.07 o
   2   1   2       28.92       37.55      1.01 o
   3   1   2      381.03      388.21      4.43 o
   4   1   2      523.69      531.16      4.83 o
   5   1   2        6.75        7.42      0.35 o
   6   1   2      473.18      471.04      5.72 o
   7   1   2       52.60       50.33      1.24 o
   8   1   2       44.03       46.23      1.70 o
  -8   2   2       35.68       35.20      1.67 o
  -7   2   2        0.76       -0.56      0.56 o
  -6   2   2      317.17      316.19      4.66 o
  -5   2   2       20.07       17.47      0.49 o
  -4   2   2        4.74        1.74      0.20 o
  -3   2   2       37.62       37.01      0.46 o
  -2   2   2      187.77      141.58      1.06 o
  -1   2   2       73.32      135.21      0.99 o
   2   2   2        1.16        5.26      0.24 o
   3   2   2       89.54      102.44      1.16 o
   4   2   2      458.86      450.56      4.16 o
   5   2   2        2.02        1.94      0.25 o
   6   2   2       72.38       72.65      1.40 o
   7   2   2       38.11       38.31      1.10 o
   8   2   2        4.94        4.42      1.60 o
  -8   3   2        3.64        2.56      0.67 o
  -7   3   2       85.12       88.70      1.73 o
  -6   3   2       28.94       29.61      0.79 o
  -5   3   2      150.62      155.17      1.62 o
  -4   3   2       60.93       50.73      0.75 o
  -3   3   2      220.39      198.82      1.63 o
  -2   3   2       15.47       26.93      0.37 o
  -1   3   2       86.42       78.33      0.70 o
   1   3   2      615.64      636.34      5.17 o
   2   3   2      517.27      505.95      4.88 o
   3   3   2      283.48      276.90      2.81 o
   4   3   2      352.89      357.48      2.96 o
   5   3   2      129.80      116.91      1.55 o
   6   3   2      609.55      602.70      7.20 o
   7   3   2        0.03        0.01      0.60 o
   8   3   2        1.80        2.20      0.71 o
  -8   4   2       28.20       30.73      1.88 o
  -7   4   2        6.55        5.31      1.36 o
  -6   4   2      157.54      142.92      2.15 o
  -5   4   2       87.37       87.60      1.27 o
  -4   4   2      331.17      325.20      3.84 o
  -3   4   2       44.64       41.40      0.72 o
  -2   4   2     1252.13     1301.49      9.39 o
  -1   4   2      337.76      368.17      2.94 o
   0   4   2      132.08      113.75      1.02 o
   1   4   2       24.27       20.89      0.42 o
   2   4   2     1347.23     1565.75     17.12 o
   3   4   2     2634.69     2796.06     36.69 o
   4   4   2      519.65      466.75      4.12 o
   5   4   2      189.62      198.53      4.09 o
   6   4   2       30.63       28.04      1.04 o
   7   4   2       13.61       13.86      0.99 o
   8   4   2        8.79        9.85      1.00 o
  -8   5   2        6.15        4.54      0.95 o
  -7   5   2      113.84      120.64      2.99 o
  -6   5   2       26.45       25.33      1.12 o
  -5   5   2        1.38        1.43      0.38 o
  -4   5   2       21.50       21.17      0.60 o
  -3   5   2      182.55      179.20      1.89 o
  -2   5   2       27.72       26.91      0.68 o
  -1   5   2      312.61      301.96      3.22 o
   0   5   2      271.47      310.70      3.41 o
   1   5   2      642.41      607.39      6.75 o
   2   5   2       33.57       29.20      0.63 o
   3   5   2      269.79      266.74      3.06 o
   4   5   2      668.51      658.87      5.92 o
   5   5   2        0.44        0.37      0.31 o
   6   5   2       50.03       46.06      1.51 o
   7   5   2       30.31       28.62      1.07 o
  -7   6   2       70.60       79.12      2.45 o
  -6   6   2        2.02        2.80      0.73 o
  -5   6   2       18.32       18.87      0.84 o
  -4   6   2       91.29       89.43      1.50 o
  -3   6   2       79.46       73.19      1.27 o
  -2   6   2      395.44      357.10      3.52 o
  -1   6   2       23.37       15.86      0.52 o
   0   6   2      721.73      795.89      7.70 o
   1   6   2      205.82      201.38      2.35 o
   2   6   2        7.78        5.68      0.36 o
   3   6   2      648.30      674.07      6.29 o
   4   6   2      219.70      200.89      2.54 o
   5   6   2        0.66        0.35      0.41 o
   6   6   2        3.32        1.83      0.61 o
   7   6   2       29.56       34.29      1.54 o
  -7   7   2       61.34       70.56      4.28 o
  -6   7   2       12.83       13.62      1.11 o
  -5   7   2       74.48       76.67      1.62 o
  -4   7   2        6.64        4.33      0.51 o
  -3   7   2       15.61       15.02      1.07 o
  -2   7   2       29.04       26.70      0.65 o
  -1   7   2      178.61      171.69      2.13 o
   0   7   2       37.50       36.52      0.81 o
   1   7   2      789.91      772.41      7.79 o
   2   7   2       72.80       70.52      1.19 o
   3   7   2       61.69       54.42      1.15 o
   4   7   2        6.21        6.97      0.53 o
   5   7   2       28.57       31.79      1.49 o
   6   7   2        0.07       -0.10      0.60 o
   7   7   2        1.40        0.21      1.50 o
  -6   8   2       16.57       15.32      1.27 o
  -5   8   2        0.14       -0.19      0.54 o
  -4   8   2       32.70       30.11      1.10 o
  -3   8   2        0.79       -0.18      0.41 o
  -2   8   2        6.81        6.39      0.52 o
  -1   8   2        0.62       -0.05      0.29 o
   0   8   2      158.53      170.49      2.14 o
   1   8   2      128.43      124.78      2.04 o
   2   8   2       64.15       66.51      1.43 o
   3   8   2       39.62       38.29      1.05 o
   4   8   2        0.00       -0.46      0.46 o
   5   8   2       57.36       60.61      3.06 o
   6   8   2        7.27        5.80      0.86 o
  -6   9   2       28.03       21.88      1.52 o
  -5   9   2       72.48       81.93      1.83 o
  -4   9   2       26.61       28.93      1.11 o
  -3   9   2       62.02       63.81      1.50 o
  -2   9   2      371.51      365.17      6.00 o
  -1   9   2       22.59       22.71      0.76 o
   0   9   2       97.62       96.84      1.78 o
   1   9   2       53.41       50.95      1.42 o
   2   9   2        6.09        5.49      0.65 o
   3   9   2       72.32       66.77      1.53 o
   4   9   2        1.26        0.38      0.63 o
   5   9   2        0.08        0.75      0.65 o
   6   9   2        0.64       -0.27      0.70 o
  -5  10   2        2.53        0.76      0.74 o
  -4  10   2       34.30       36.39      1.30 o
  -3  10   2       27.91       32.92      1.71 o
  -2  10   2        0.14       -0.59      0.59 o
  -1  10   2       31.35       28.48      1.56 o
   0  10   2       22.00       22.38      1.05 o
   1  10   2       36.92       36.86      1.30 o
   2  10   2       89.78       85.67      1.78 o
   3  10   2       47.79       47.89      1.38 o
   4  10   2        1.16        0.75      0.65 o
   5  10   2       50.56       55.20      2.69 o
  -4  11   2        1.42        2.06      1.42 o
  -3  11   2       14.61       14.68      1.63 o
  -2  11   2        3.58        3.78      0.82 o
  -1  11   2        0.81        0.18      0.82 o
   0  11   2       22.05       18.56      1.37 o
   1  11   2       61.35       61.39      2.21 o
   2  11   2       25.25       25.95      1.49 o
   3  11   2        1.81        0.85      0.69 o
   4  11   2        0.05       -0.05      0.89 o
  -3  12   2       25.98       26.97      1.53 o
  -2  12   2       48.92       57.17      1.97 o
  -1  12   2       19.59       20.92      1.58 o
   0  12   2        1.08        1.18      0.93 o
   1  12   2        3.86        3.32      1.14 o
   2  12   2        3.39        2.53      0.85 o
   3  12   2       25.25       26.12      1.82 o
  -7   0   3       24.00       21.06      1.45 o
  -5   0   3      302.34      295.22      5.42 o
  -3   0   3       15.21        9.11      0.38 o
  -1   0   3       68.89       80.03      0.85 o
   3   0   3      612.26      524.82     12.42 o
   5   0   3     1339.47     1316.55     16.54 o
   7   0   3      142.32      135.81      3.12 o
  -8   1   3        4.99        4.21      1.41 o
  -7   1   3      300.30      289.72      4.61 o
  -6   1   3        6.23        4.24      0.53 o
  -5   1   3      284.66      302.15      3.40 o
  -4   1   3       17.00       14.59      0.36 o
  -3   1   3      867.63      979.45      6.75 o
  -2   1   3       97.93       89.24      0.76 o
   0   1   3        8.17        5.43      0.12 o
   2   1   3        0.08        2.83      0.19 o
   3   1   3      139.95      149.13      2.12 o
   4   1   3       74.50       80.84      1.02 o
   5   1   3        2.03        3.19      0.28 o
   6   1   3      168.64      172.82      2.47 o
   7   1   3       40.71       36.13      1.06 o
   8   1   3       20.58       22.40      3.17 o
  -8   2   3       48.49       47.42      1.53 o
  -7   2   3        3.88        4.35      0.64 o
  -6   2   3       62.09       55.40      1.17 o
  -5   2   3      101.88       96.17      1.32 o
  -4   2   3        0.14        0.16      0.10 o
  -3   2   3      343.81      315.14      2.81 o
  -2   2   3      643.87      645.09      4.43 o
   0   2   3      528.19      627.63      5.06 o
   2   2   3      538.50      551.81      5.04 o
   3   2   3       80.85       80.61      1.14 o
   4   2   3        9.22       11.94      0.51 o
   5   2   3      871.17      871.26      7.87 o
   6   2   3       35.42       30.70      0.89 o
   7   2   3       56.60       54.35      1.27 o
   8   2   3        0.23        0.08      0.98 o
  -8   3   3        0.05       -0.73      0.73 o
  -7   3   3       78.20       72.11      1.58 o
  -6   3   3       30.08       28.73      0.81 o
  -5   3   3       45.10       48.91      0.92 o
  -4   3   3      346.67      363.79      3.26 o
  -3   3   3     1121.42     1226.62     11.87 o
   0   3   3      665.05      704.14      6.35 o
   1   3   3      120.39       89.57      1.13 o
   2   3   3     1374.92     1423.97     15.52 o
   3   3   3      254.96      244.62      2.51 o
   4   3   3      298.45      317.58      3.62 o
   5   3   3      384.38      392.10      4.13 o
   6   3   3        2.68        2.70      0.42 o
   7   3   3       11.11       11.85      0.88 o
   8   3   3       19.60       18.94      1.21 o
  -8   4   3       25.29       30.63      1.66 o
  -7   4   3        3.69        1.58      0.73 o
  -6   4   3       94.37      104.39      1.95 o
  -5   4   3       10.37        8.90      0.53 o
  -4   4   3      140.01      146.20      2.22 o
  -3   4   3        3.12        6.37      0.28 o
  -2   4   3      651.70      647.05      5.14 o
  -1   4   3      639.91      659.51      5.46 o
   0   4   3     1020.76     1062.51     10.03 o
   1   4   3      628.33      856.26      8.43 o
   2   4   3      724.93      734.25      8.32 o
   3   4   3        3.55       10.71      0.67 o
   4   4   3        3.72        3.97      0.46 o
   5   4   3      491.43      478.10      5.76 o
   6   4   3       47.71       48.93      1.13 o
   7   4   3        4.96        4.88      0.70 o
   8   4   3        1.65        0.16      0.66 o
  -8   5   3        0.50        0.39      0.85 o
  -7   5   3       19.89       20.47      1.36 o
  -6   5   3       67.73       60.19      1.93 o
  -5   5   3      188.12      191.70      2.54 o
  -4   5   3      179.34      156.89      2.12 o
  -3   5   3        0.72        0.30      0.24 o
  -2   5   3       20.81       25.15      0.53 o
  -1   5   3      135.14      147.56      1.61 o
   0   5   3       91.67      103.85      1.26 o
   1   5   3      567.74      625.94      6.22 o
   2   5   3     1285.39     1352.55     11.96 o
   3   5   3       34.82       32.94      0.61 o
   4   5   3       45.95       46.04      0.73 o
   5   5   3       17.96       16.15      0.65 o
   6   5   3      111.19      114.44      2.53 o
   7   5   3        2.55        2.86      0.67 o
  -7   6   3        1.54        2.03      0.85 o
  -6   6   3       48.82       52.21      1.85 o
  -5   6   3       67.64       62.77      1.42 o
  -4   6   3      152.20      150.88      1.98 o
  -3   6   3        2.48        0.93      0.36 o
  -2   6   3      530.96      532.78      5.05 o
  -1   6   3        7.37        5.29      0.34 o
   0   6   3     1061.16     1082.40     10.58 o
   1   6   3      226.66      206.44      2.39 o
   2   6   3      291.06      260.94      2.72 o
   3   6   3       80.19       81.55      1.15 o
   4   6   3       13.65       12.21      1.07 o
   5   6   3       35.76       37.56      1.13 o
   6   6   3       26.31       24.62      1.19 o
   7   6   3        7.43        7.48      0.93 o
  -7   7   3        0.06       -0.15      0.81 o
  -6   7   3        1.83        3.22      0.79 o
  -5   7   3       30.83       34.04      1.22 o
  -4   7   3       72.37       74.42      1.33 o
  -3   7   3      326.66      319.69      3.30 o
  -2   7   3      200.83      179.97      2.37 o
  -1   7   3        0.97        2.25      0.32 o
   0   7   3      156.44      142.85      1.79 o
   1   7   3        9.93        7.17      0.45 o
   2   7   3      270.84      287.08      3.25 o
   3   7   3       32.15       29.89      0.87 o
   4   7   3      160.57      156.88      2.18 o
   5   7   3        1.21        0.56      0.45 o
   6   7   3       24.88       26.00      1.21 o
   7   7   3       30.48       28.80      1.50 o
  -6   8   3      162.11      183.28      4.16 o
  -5   8   3       13.86       12.08      0.81 o
  -4   8   3      263.73      275.10      3.81 o
  -3   8   3        1.04        0.57      0.47 o
  -2   8   3      201.32      208.92      2.39 o
  -1   8   3        1.74        1.48      0.42 o
   0   8   3       53.72       49.63      0.91 o
   1   8   3       36.25       34.23      1.03 o
   2   8   3       55.26       52.95      1.25 o
   3   8   3        0.81        1.51      0.43 o
   4   8   3       21.88       22.78      1.04 o
   5   8   3       13.72       14.55      1.68 o
   6   8   3        0.31        0.07      0.78 o
  -6   9   3        2.34        2.58      1.32 o
  -5   9   3       19.11       19.21      1.02 o
  -4   9   3       32.90       32.64      1.18 o
  -3   9   3       70.84       65.57      1.54 o
  -2   9   3       55.65       58.12      1.40 o
  -1   9   3        1.77        1.42      0.50 o
   0   9   3      170.15      174.06      2.65 o
   1   9   3       64.73       63.12      1.58 o
   2   9   3      101.78       96.21      2.03 o
   3   9   3        2.76        1.81      0.54 o
   4   9   3       12.01       10.22      1.13 o
   5   9   3        7.27        9.77      1.14 o
   6   9   3        9.01        9.40      1.57 o
  -5  10   3       10.17       10.30      0.88 o
  -4  10   3       69.11       72.15      1.75 o
  -3  10   3       13.74       12.42      1.04 o
  -2  10   3       55.16       52.82      1.73 o
  -1  10   3        0.39        0.84      0.79 o
   0  10   3       87.13       86.83      1.96 o
   1  10   3        0.04       -0.53      0.53 o
   2  10   3        0.05       -0.45      0.48 o
   3  10   3       18.73       17.64      0.94 o
   4  10   3        0.28        0.19      0.62 o
   5  10   3        0.06        0.15      0.72 o
  -4  11   3        0.48        0.78      0.83 o
  -3  11   3      131.54      144.49      3.12 o
  -2  11   3        6.29        6.84      0.95 o
  -1  11   3       39.04       35.48      1.82 o
   0  11   3        5.10        6.08      1.17 o
   1  11   3        0.59       -0.79      0.79 o
   2  11   3        7.35        7.52      0.75 o
   3  11   3        3.28        3.65      0.67 o
   4  11   3        1.09        2.77      0.92 o
  -3  12   3        2.32        2.60      0.94 o
  -2  12   3        6.39        7.27      1.02 o
  -1  12   3        0.43        0.67      0.90 o
   0  12   3        1.73        0.35      0.91 o
   1  12   3        3.10        5.03      1.05 o
   2  12   3        4.95        3.92      0.89 o
  -8   0   4      416.22      392.98     10.17 o
  -6   0   4      451.48      450.03      8.09 o
  -4   0   4       64.60       60.98      1.25 o
   0   0   4      121.00      166.39      4.66 o
   4   0   4      253.55      276.85      3.64 o
   6   0   4      136.42      126.50      2.73 o
   8   0   4        4.70        3.85      1.10 o
  -8   1   4       46.58       44.87      1.54 o
  -7   1   4       20.03       19.05      1.36 o
  -6   1   4      266.69      245.01      2.99 o
  -5   1   4        0.81        0.81      0.23 o
  -4   1   4       51.91       54.80      0.72 o
  -3   1   4      231.68      245.52      2.14 o
  -2   1   4      872.08      871.42      7.28 o
  -1   1   4      764.30      789.74      5.12 o
   1   1   4       32.78       30.45      0.46 o
   2   1   4      923.50      882.64      8.81 o
   3   1   4      152.99      174.67      2.41 o
   4   1   4      689.48      697.58      7.82 o
   5   1   4       15.18       16.05      0.59 o
   6   1   4        0.56        0.80      0.38 o
   7   1   4        1.17        1.52      0.46 o
   8   1   4        0.14        0.22      0.96 o
  -8   2   4       79.25       71.30      1.89 o
  -7   2   4        6.01        5.96      0.72 o
  -6   2   4      405.80      388.26      3.73 o
  -5   2   4      237.66      236.38      2.19 o
  -4   2   4       60.51       52.87      0.78 o
  -3   2   4       66.78       90.02      1.09 o
  -2   2   4      657.81      644.73      4.09 o
  -1   2   4      338.39      400.01      2.81 o
   1   2   4       93.37       89.19      1.04 o
   3   2   4     1200.91     1345.46     13.58 o
   4   2   4        9.86       10.33      0.46 o
   5   2   4       20.35       18.93      0.61 o
   6   2   4      136.12      128.84      1.97 o
   7   2   4        8.97       10.83      0.76 o
   8   2   4        1.52        1.87      0.70 o
  -8   3   4        0.09       -0.73      0.75 o
  -7   3   4       44.60       50.62      1.85 o
  -6   3   4      285.47      258.23      2.94 o
  -5   3   4       89.87       86.09      1.32 o
  -4   3   4       68.48       57.71      0.90 o
  -3   3   4      636.76      707.08      8.42 o
  -2   3   4     1013.56     1100.00      7.58 o
  -1   3   4      238.72      261.66      1.75 o
   0   3   4      557.41      552.74      4.55 o
   1   3   4      198.44      206.99      2.32 o
   2   3   4       95.61      138.05      3.65 o
   3   3   4      426.89      388.81      4.23 o
   4   3   4      269.47      273.03      3.19 o
   5   3   4      202.28      189.95      3.08 o
   6   3   4       22.64       20.65      0.73 o
   7   3   4        8.43        8.25      0.77 o
   8   3   4       14.53       14.94      1.08 o
  -8   4   4       43.25       47.59      2.62 o
  -7   4   4       93.88       94.07      2.60 o
  -6   4   4      194.29      202.13      2.67 o
  -5   4   4       98.91       97.01      1.58 o
  -4   4   4       97.70       98.55      1.66 o
  -3   4   4       35.26       27.74      0.57 o
  -2   4   4      288.13      292.56      2.92 o
  -1   4   4      205.24      243.29      2.21 o
   0   4   4       33.93       27.53      0.93 o
   1   4   4     1143.02     1163.37     17.45 o
   2   4   4     1780.90     1849.48     20.17 o
   3   4   4      426.93      404.21      5.06 o
   4   4   4        6.29        6.34      1.41 o
   5   4   4        9.69       11.83      0.43 o
   6   4   4       22.54       21.20      0.76 o
   7   4   4       41.53       42.52      1.47 o
  -8   5   4        3.61        2.75      0.95 o
  -7   5   4        9.67       13.59      1.84 o
  -6   5   4        0.76        0.22      0.45 o
  -5   5   4      250.01      253.87      3.48 o
  -4   5   4       57.89       68.82      1.06 o
  -3   5   4      538.69      560.84      4.98 o
  -2   5   4      384.50      383.74      3.49 o
  -1   5   4      560.58      674.21      6.10 o
   0   5   4      565.54      533.16      5.62 o
   1   5   4      121.11      134.65      1.75 o
   2   5   4      299.06      300.15      2.93 o
   3   5   4       60.16       57.14      1.20 o
   4   5   4       40.77       35.47      1.95 o
   5   5   4        0.54        0.20      0.39 o
   6   5   4        1.81        2.98      0.57 o
   7   5   4       12.03        9.12      0.86 o
  -7   6   4       77.62       73.49      2.43 o
  -6   6   4        0.20       -0.19      0.51 o
  -5   6   4      140.95      133.65      2.49 o
  -4   6   4       72.81       74.30      1.69 o
  -3   6   4       91.78       88.07      1.81 o
  -2   6   4      338.25      361.10      3.59 o
  -1   6   4      213.33      205.10      2.40 o
   0   6   4       18.75       18.44      0.58 o
   1   6   4      564.47      565.96      5.77 o
   2   6   4       60.21       56.85      1.12 o
   3   6   4        0.08       -0.28      0.28 o
   4   6   4      260.86      255.33      3.02 o
   5   6   4      125.93      120.17      2.02 o
   6   6   4        0.82        1.12      0.58 o
   7   6   4       23.88       26.59      1.36 o
  -7   7   4       49.62       50.99      4.97 o
  -6   7   4        0.29        0.52      0.93 o
  -5   7   4      103.17      104.95      2.21 o
  -4   7   4       71.31       75.52      1.46 o
  -3   7   4      121.54      135.49      1.85 o
  -2   7   4       57.04       49.22      0.90 o
  -1   7   4      128.41      128.77      1.73 o
   0   7   4        4.16        5.02      0.46 o
   1   7   4        5.33        4.09      0.40 o
   2   7   4       27.31       28.11      0.77 o
   3   7   4        6.23        6.92      0.51 o
   4   7   4        6.80        7.03      0.59 o
   5   7   4       17.84       15.35      0.82 o
   6   7   4       19.29       24.97      1.20 o
  -6   8   4       77.37       81.48      2.71 o
  -5   8   4        7.80        8.00      0.80 o
  -4   8   4       19.50       20.83      0.97 o
  -3   8   4      121.38      116.77      2.03 o
  -2   8   4      168.39      162.94      2.00 o
  -1   8   4      266.26      252.96      3.22 o
   0   8   4       39.41       37.95      1.05 o
   1   8   4      280.44      281.00      4.42 o
   2   8   4      116.94      100.54      1.81 o
   3   8   4      100.26      101.10      2.54 o
   4   8   4       29.47       23.79      1.07 o
   5   8   4        0.38       -0.31      0.55 o
   6   8   4        4.20        4.01      0.77 o
  -6   9   4        2.05        3.59      0.96 o
  -5   9   4       44.49       43.32      1.37 o
  -4   9   4        1.34        1.95      0.57 o
  -3   9   4      264.40      280.76      3.98 o
  -2   9   4       17.77       17.85      1.35 o
  -1   9   4      152.70      164.96      2.57 o
   0   9   4        1.00        0.92      0.48 o
   1   9   4       38.22       37.58      1.26 o
   2   9   4        1.31        1.79      0.55 o
   3   9   4        4.13        3.26      0.54 o
   4   9   4        9.17       10.40      0.86 o
   5   9   4       30.53       37.56      2.29 o
  -5  10   4       55.06       60.00      1.98 o
  -4  10   4       21.94       26.67      1.39 o
  -3  10   4      103.87      103.38      2.45 o
  -2  10   4       55.03       59.86      1.85 o
  -1  10   4       75.33       79.96      3.02 o
   0  10   4       58.92       58.74      1.60 o
   1  10   4        0.61       -0.11      0.56 o
   2  10   4        0.11       -0.31      0.48 o
   3  10   4        1.85        1.02      0.53 o
   4  10   4        4.20        4.39      0.79 o
   5  10   4        2.15        1.71      0.79 o
  -4  11   4       54.99       69.12      3.17 o
  -3  11   4       44.38       48.27      1.82 o
  -2  11   4        0.03        0.04      0.76 o
  -1  11   4      178.45      182.66      8.51 o
   0  11   4        8.03        6.68      1.07 o
   1  11   4       11.42       10.83      0.91 o
   2  11   4       16.14       17.67      0.99 o
   3  11   4        0.26       -0.06      0.65 o
   4  11   4       42.40       43.89      1.70 o
  -3  12   4        0.64        2.19      1.09 o
  -2  12   4       13.05       15.79      1.23 o
  -1  12   4       19.56       16.84      1.50 o
   0  12   4       30.66       28.04      5.05 o
   1  12   4       14.38       15.63      1.39 o
   2  12   4        1.09        0.40      0.90 o
  -7   0   5      269.44      257.06      7.09 o
  -5   0   5        8.93        6.89      0.51 o
  -3   0   5      427.25      404.38     24.62 o
   1   0   5        5.82       12.66      0.83 o
   5   0   5      290.41      300.81      4.10 o
   7   0   5        7.17        4.51      0.98 o
  -8   1   5        4.70        4.82      0.79 o
  -7   1   5      249.86      238.60      3.88 o
  -6   1   5        8.55        7.55      0.47 o
  -5   1   5       12.51       14.62      0.60 o
  -4   1   5      456.97      486.75      4.36 o
  -3   1   5       33.68       39.78      0.61 o
  -2   1   5       44.42       46.64      0.53 o
  -1   1   5      389.12      383.64      2.61 o
   0   1   5      276.09      282.02      2.08 o
   2   1   5      530.93      620.88      6.50 o
   3   1   5      290.59      315.73      3.69 o
   4   1   5       66.87       66.01      1.05 o
   5   1   5       79.16       71.82      0.99 o
   6   1   5      137.47      142.82      2.10 o
   7   1   5      158.39      167.16      2.85 o
   8   1   5       13.14       12.55      1.36 o
  -8   2   5       35.40       35.77      1.71 o
  -7   2   5      284.02      266.14      5.19 o
  -6   2   5       51.51       42.87      0.98 o
  -5   2   5      533.21      542.11      4.88 o
  -4   2   5       46.11       46.65      0.76 o
  -3   2   5      616.68      631.84      5.48 o
  -2   2   5       48.21       44.23      0.51 o
  -1   2   5      214.80      207.26      1.56 o
   0   2   5      472.73      478.91      3.93 o
   1   2   5      572.22      568.16      6.21 o
   2   2   5      938.68     1107.96     13.75 o
   3   2   5      735.84      743.07      7.52 o
   4   2   5       38.60       46.29      1.32 o
   5   2   5      304.97      317.50      4.64 o
   6   2   5       10.50        9.99      0.56 o
   7   2   5       58.81       60.92      1.52 o
   8   2   5       30.80       29.01      1.38 o
  -8   3   5        0.13       -0.61      0.73 o
  -7   3   5       18.60       18.79      1.29 o
  -6   3   5       38.19       33.38      0.90 o
  -5   3   5       58.40       70.49      1.19 o
  -4   3   5      686.53      698.86      7.05 o
  -3   3   5      235.22      243.33      2.54 o
  -2   3   5     2339.74     2478.04     27.07 o
  -1   3   5      215.08      217.25      2.09 o
   0   3   5       14.03        9.24      0.25 o
   1   3   5      435.83      505.69      6.38 o
   2   3   5      961.40     1076.07     14.22 o
   3   3   5       99.47      101.79      1.46 o
   4   3   5      405.01      431.18      4.71 o
   5   3   5        3.25        3.01      0.66 o
   6   3   5       49.70       48.92      1.13 o
   7   3   5        0.36        1.03      0.58 o
   8   3   5        0.00        0.87      0.68 o
  -8   4   5       38.90       40.69      1.89 o
  -7   4   5      141.35      143.02      3.39 o
  -6   4   5        0.09        0.16      0.43 o
  -5   4   5      252.60      223.33      3.85 o
  -4   4   5        0.83        0.20      0.28 o
  -3   4   5      246.33      234.95      2.50 o
  -2   4   5      378.94      414.37      3.70 o
  -1   4   5     1029.76     1108.39      9.04 o
   0   4   5        6.21        4.82      0.27 o
   1   4   5     1658.61     1760.21     49.52 o
   2   4   5      805.67      825.67      9.30 o
   3   4   5      689.88      680.00      7.76 o
   4   4   5       13.22       12.13      0.68 o
   5   4   5       28.93       28.14      0.96 o
   6   4   5       49.05       45.84      1.25 o
   7   4   5       17.68       17.78      1.05 o
  -8   5   5       10.24       11.58      1.25 o
  -7   5   5       20.09       16.37      1.26 o
  -6   5   5       60.83       57.62      1.56 o
  -5   5   5        0.03        0.08      0.76 o
  -4   5   5      785.90      797.44      7.48 o
  -3   5   5      760.14      773.93      6.71 o
  -2   5   5      475.58      521.94      4.61 o
  -1   5   5      714.52      766.66      5.96 o
   0   5   5      263.14      264.07      2.86 o
   1   5   5       58.73       55.06      0.93 o
   2   5   5       83.31       78.96      1.43 o
   3   5   5      163.49      153.92      2.28 o
   4   5   5      261.37      260.89      5.06 o
   5   5   5        0.31        0.40      0.49 o
   6   5   5       56.15       57.97      1.56 o
   7   5   5       10.90       11.08      2.19 o
  -7   6   5       74.88       71.64      2.41 o
  -6   6   5       30.88       35.57      2.09 o
  -5   6   5        0.61        0.26      0.78 o
  -4   6   5      209.57      218.23      2.86 o
  -3   6   5       19.82       18.88      0.57 o
  -2   6   5      154.54      162.27      1.92 o
  -1   6   5      186.12      187.08      2.49 o
   0   6   5       45.62       42.60      0.83 o
   1   6   5       19.12       14.78      0.58 o
   2   6   5       11.57       12.87      0.67 o
   3   6   5      596.62      597.94      5.58 o
   4   6   5       82.46       79.93      1.45 o
   5   6   5        2.87        1.47      0.35 o
   6   6   5        0.16        0.25      0.40 o
   7   6   5       10.21        9.50      0.72 o
  -7   7   5        9.96       10.96      1.66 o
  -6   7   5        7.11        7.88      1.24 o
  -5   7   5       29.96       28.61      1.21 o
  -4   7   5      311.46      311.16      3.77 o
  -3   7   5      196.50      196.51      2.66 o
  -2   7   5       95.90       91.31      1.37 o
  -1   7   5        8.60        8.29      0.38 o
   0   7   5      656.10      676.65      7.79 o
   1   7   5      394.61      378.34      4.12 o
   2   7   5      277.60      272.61      3.54 o
   3   7   5        0.33        0.19      0.36 o
   4   7   5       29.66       35.10      1.10 o
   5   7   5       21.36       20.21      1.38 o
   6   7   5      109.08      123.16      2.58 o
  -6   8   5       19.25       18.30      1.38 o
  -5   8   5        0.07        0.52      0.59 o
  -4   8   5        7.76       10.68      0.84 o
  -3   8   5        8.31        7.82      0.66 o
  -2   8   5       40.55       48.36      0.97 o
  -1   8   5       50.27       47.09      1.33 o
   0   8   5       66.35       65.34      1.40 o
   1   8   5        9.03        6.20      0.57 o
   2   8   5       37.96       33.33      1.02 o
   3   8   5        2.31        2.45      0.49 o
   4   8   5       99.50       94.10      2.07 o
   5   8   5        0.84        3.81      0.69 o
   6   8   5       13.39       14.89      1.03 o
  -6   9   5       16.71       17.85      1.44 o
  -5   9   5        5.48        4.87      0.76 o
  -4   9   5       28.49       25.86      1.08 o
  -3   9   5        0.08        0.57      0.52 o
  -2   9   5      667.34      694.78      9.54 o
  -1   9   5        1.42        1.88      0.58 o
   0   9   5      191.25      195.21      2.91 o
   1   9   5       32.55       29.74      1.02 o
   2   9   5       21.22       23.40      1.05 o
   3   9   5        8.16        8.41      0.68 o
   4   9   5       21.28       25.42      1.22 o
   5   9   5       31.18       31.70      1.38 o
  -5  10   5       43.93       52.76      2.22 o
  -4  10   5       21.41       21.76      1.30 o
  -3  10   5       80.67       85.59      2.21 o
  -2  10   5       54.90       55.99      1.81 o
  -1  10   5       22.63       22.99      1.54 o
   0  10   5       40.22       42.30      1.42 o
   1  10   5       57.19       55.73      1.61 o
   2  10   5       12.16       11.21      0.78 o
   3  10   5        6.61        6.12      0.77 o
   4  10   5        0.14       -0.59      0.59 o
  -4  11   5       46.00       47.30      1.81 o
  -3  11   5       12.51        9.34      1.04 o
  -2  11   5      123.12      123.24      3.19 o
  -1  11   5      176.72      181.66      6.98 o
   0  11   5       91.65       91.97      2.80 o
   1  11   5        8.76        7.43      0.98 o
   2  11   5       28.50       27.02      1.17 o
   3  11   5       11.06        8.97      0.94 o
  -2  12   5        1.96        2.49      0.99 o
  -1  12   5       39.96       45.38      3.69 o
   0  12   5        5.43        4.93      1.09 o
   1  12   5       31.40       33.09      1.88 o
   2  12   5        0.52        0.39      0.92 o
  -8   0   6        1.49        1.58      0.85 o
  -6   0   6      177.58      190.02      2.73 o
  -4   0   6       29.34       23.12      0.81 o
  -2   0   6      163.02      210.01      2.14 o
   0   0   6      764.55      812.65     10.71 o
   2   0   6      139.66      124.65      2.44 o
   4   0   6      426.88      425.27     10.41 o
   6   0   6       19.65       20.45      1.05 o
   8   0   6        5.63        5.60      1.16 o
  -8   1   6       93.95       95.61      2.27 o
  -7   1   6        3.79        3.52      0.69 o
  -6   1   6      531.52      522.82      5.87 o
  -5   1   6       50.85       53.78      0.87 o
  -4   1   6      358.02      328.66      3.06 o
  -3   1   6       91.81       81.80      1.09 o
  -2   1   6     1500.71     1581.21     13.07 o
  -1   1   6     1971.84     2136.55     26.39 o
   1   1   6      260.83      238.38      2.13 o
   2   1   6     1458.24     1571.16     34.98 o
   3   1   6       11.55       12.42      0.47 o
   4   1   6      636.89      637.93      7.18 o
   5   1   6        0.29       -0.07      0.37 o
   6   1   6      320.61      326.96      4.06 o
   7   1   6        6.87        7.96      0.83 o
   8   1   6       71.83       74.17      2.11 o
  -8   2   6       24.24       24.79      2.53 o
  -7   2   6      112.31      100.34      2.83 o
  -6   2   6       24.97       21.17      0.76 o
  -5   2   6       27.61       20.29      0.60 o
  -4   2   6      303.57      329.09      3.34 o
  -3   2   6      172.72      163.50      1.60 o
  -2   2   6       23.35       21.63      0.42 o
  -1   2   6      985.20     1048.46      7.12 o
   1   2   6       21.01       22.13      0.32 o
   2   2   6       23.02       23.04      0.78 o
   3   2   6      704.95      712.19      8.04 o
   4   2   6      308.46      317.53      4.43 o
   5   2   6      177.60      180.30      2.88 o
   6   2   6        1.69        2.05      0.36 o
   7   2   6       30.81       26.64      1.08 o
  -8   3   6       68.34       65.84      2.35 o
  -7   3   6        2.33        3.35      1.25 o
  -6   3   6      158.71      150.59      2.21 o
  -5   3   6        0.32        0.10      0.28 o
  -4   3   6      227.90      228.92      2.35 o
  -3   3   6      207.26      261.77      2.82 o
  -2   3   6     1945.04     2073.46     20.16 o
  -1   3   6       24.91       16.70      0.43 o
   0   3   6        3.53        3.66      0.23 o
   1   3   6       18.02       20.86      0.62 o
   2   3   6      722.70      760.25     10.55 o
   3   3   6      115.23      114.73      2.17 o
   4   3   6      314.88      301.70      3.93 o
   5   3   6        0.54        0.33      0.37 o
   6   3   6       27.36       25.98      1.23 o
   7   3   6       26.45       26.96      1.81 o
  -8   4   6        4.75        5.44      1.04 o
  -7   4   6        9.34       11.66      1.12 o
  -6   4   6      248.27      220.63      3.58 o
  -5   4   6      911.47      837.04      7.87 o
  -4   4   6       52.51       56.37      1.00 o
  -3   4   6      644.73      641.09      6.05 o
  -2   4   6       23.88       23.44      0.51 o
  -1   4   6        1.03        2.01      0.20 o
   0   4   6        0.72        2.31      0.22 o
   1   4   6      308.84      326.27      7.35 o
   2   4   6       43.14       38.34      0.88 o
   3   4   6      308.57      315.04      4.70 o
   4   4   6        3.38        2.23      0.49 o
   5   4   6       80.32       81.25      1.97 o
   6   4   6       10.50        8.64      0.59 o
   7   4   6        5.96        9.54      0.81 o
  -8   5   6        2.44        0.07      0.85 o
  -7   5   6       29.08       32.62      1.68 o
  -6   5   6        4.84        3.10      0.62 o
  -5   5   6        8.82       11.38      0.67 o
  -4   5   6      156.04      165.95      2.03 o
  -3   5   6        1.59        1.09      0.38 o
  -2   5   6       79.30       72.81      0.90 o
  -1   5   6       25.95       33.77      0.64 o
   0   5   6      146.31      123.61      1.55 o
   1   5   6      109.06      111.15      1.49 o
   2   5   6       46.81       43.26      1.24 o
   3   5   6        8.42        9.50      0.86 o
   4   5   6        4.56        4.01      0.65 o
   5   5   6        3.85        2.36      0.79 o
   6   5   6       14.82       15.61      1.05 o
   7   5   6       51.11       52.65      1.73 o
  -7   6   6       23.12       28.63      1.66 o
  -6   6   6        0.14       -0.51      0.51 o
  -5   6   6      343.52      325.04      4.89 o
  -4   6   6        0.36        1.83      0.42 o
  -3   6   6      230.50      227.23      2.36 o
  -2   6   6       42.32       47.00      0.77 o
  -1   6   6       89.66       86.05      1.12 o
   0   6   6        9.32        9.49      0.51 o
   1   6   6      456.82      458.05      5.19 o
   2   6   6      197.53      222.54      2.35 o
   3   6   6     1420.94     1359.24     14.10 o
   4   6   6       22.33       26.08      1.21 o
   5   6   6      119.84      120.69      2.17 o
   6   6   6       30.71       33.42      2.13 o
   7   6   6       41.27       45.09      2.73 o
  -7   7   6       12.24       12.00      1.28 o
  -6   7   6        0.00       -0.48      0.59 o
  -5   7   6       64.67       65.58      1.73 o
  -4   7   6        4.26        3.03      0.54 o
  -3   7   6       74.97       86.55      1.31 o
  -2   7   6      135.91      132.88      1.52 o
  -1   7   6      172.44      165.55      2.23 o
   0   7   6       61.85       65.54      1.16 o
   1   7   6       30.25       28.78      0.81 o
   2   7   6       17.64       20.65      1.54 o
   3   7   6       34.52       28.56      0.81 o
   4   7   6       11.01        9.47      0.72 o
   5   7   6        1.13        1.21      0.52 o
   6   7   6        8.57        9.36      0.82 o
  -6   8   6       25.08       27.71      1.33 o
  -5   8   6       37.78       36.82      1.39 o
  -4   8   6        1.38        0.32      0.48 o
  -3   8   6      266.05      274.63      3.70 o
  -2   8   6       26.47       26.21      0.92 o
  -1   8   6      714.04      728.80      8.51 o
   0   8   6        0.17       -0.11      0.41 o
   1   8   6      368.36      351.11      4.09 o
   2   8   6       52.64       45.56      1.19 o
   3   8   6      166.52      162.42      2.91 o
   4   8   6       40.99       38.36      1.31 o
   5   8   6      162.39      167.41      3.11 o
   6   8   6       12.48       13.59      1.00 o
  -6   9   6       13.28       13.84      1.99 o
  -5   9   6       15.18       14.42      1.33 o
  -4   9   6        8.01        5.25      0.82 o
  -3   9   6       82.88       87.19      2.12 o
  -2   9   6       86.28       86.80      1.73 o
  -1   9   6       18.76       18.48      0.92 o
   0   9   6       43.31       42.60      1.22 o
   1   9   6        5.69        5.61      0.64 o
   2   9   6       35.69       31.41      1.07 o
   3   9   6        3.01        1.86      0.59 o
   4   9   6        0.01        1.33      0.64 o
   5   9   6       11.11       15.17      1.06 o
  -5  10   6        2.02        0.71      1.32 o
  -4  10   6        0.35        0.24      0.74 o
  -3  10   6       53.99       54.21      1.79 o
  -2  10   6        4.73        4.32      0.82 o
  -1  10   6      205.04      214.37      4.95 o
   0  10   6        3.82        3.03      0.69 o
   1  10   6      165.72      170.87      3.09 o
   2  10   6        5.47        4.35      0.57 o
   3  10   6        0.22       -0.11      0.61 o
   4  10   6        1.12        0.74      0.67 o
  -4  11   6        0.15        1.88      0.97 o
  -3  11   6        8.21        6.05      1.12 o
  -2  11   6       96.96      100.62      3.01 o
  -1  11   6        9.96       10.13      1.25 o
   0  11   6       85.29       89.00      2.78 o
   1  11   6        0.33        0.61      0.65 o
   2  11   6        2.83        3.24      0.77 o
   3  11   6        6.68        4.68      0.81 o
  -2  12   6        4.18        4.79      1.12 o
  -1  12   6       21.15       17.30      1.53 o
   0  12   6        0.13        0.73      1.04 o
   1  12   6       22.43       20.38      1.93 o
  -7   0   7      287.75      279.77      7.65 o
  -5   0   7       41.54       39.97      1.20 o
  -3   0   7      900.34      951.54     12.27 o
  -1   0   7     1532.90     1599.28     17.56 o
   1   0   7      493.39      544.91     11.06 o
   3   0   7      183.21      175.18      4.54 o
   5   0   7      140.08      144.94      2.71 o
   7   0   7      247.19      258.24      6.52 o
  -8   1   7        7.76        8.53      0.90 o
  -7   1   7       17.50       14.73      0.98 o
  -6   1   7       30.09       29.62      0.75 o
  -5   1   7       89.06       91.50      1.24 o
  -4   1   7        2.83        4.27      0.51 o
  -3   1   7      750.67      795.39      7.32 o
  -2   1   7      306.06      383.84      3.21 o
   0   1   7      137.26      132.52      1.19 o
   1   1   7      628.98      666.54      6.09 o
   2   1   7       68.81       67.15      1.12 o
   3   1   7      341.53      370.16      4.29 o
   4   1   7      313.21      328.00      3.85 o
   5   1   7      216.01      200.58      3.08 o
   6   1   7        0.05        0.32      0.42 o
   7   1   7       83.35       83.23      4.42 o
  -8   2   7       13.49       13.66      1.05 o
  -7   2   7       37.12       34.48      1.34 o
  -6   2   7      186.08      198.70      2.43 o
  -5   2   7        0.10       -0.25      0.25 o
  -4   2   7        1.29        0.43      0.25 o
  -3   2   7      620.43      659.82      6.17 o
  -2   2   7       81.46       96.76      0.98 o
  -1   2   7     2333.18     2439.03     65.44 o
   0   2   7       42.82       41.19      0.52 o
   1   2   7      835.12      827.11      7.53 o
   2   2   7      107.75      115.87      1.60 o
   3   2   7      189.14      174.13      3.34 o
   4   2   7       19.01       21.45      0.75 o
   5   2   7       43.46       42.28      1.09 o
   6   2   7       11.78       11.35      0.61 o
   7   2   7       76.06       77.50      1.96 o
  -8   3   7        5.26        6.60      0.85 o
  -7   3   7        3.71        3.56      0.83 o
  -6   3   7       69.55       65.50      1.67 o
  -5   3   7        0.01       -0.49      0.49 o
  -4   3   7      683.92      668.24      5.53 o
  -3   3   7      109.01      104.09      1.25 o
  -2   3   7       41.90       21.92      0.48 o
  -1   3   7      140.66      173.74      1.53 o
   0   3   7        1.10        0.28      0.15 o
   1   3   7        8.71        6.69      0.62 o
   2   3   7      198.31      207.80      2.72 o
   3   3   7        6.16        8.71      0.87 o
   4   3   7      182.30      183.38      3.75 o
   5   3   7       43.41       41.86      1.11 o
   6   3   7       28.10       30.16      1.48 o
   7   3   7       15.43       14.66      0.99 o
  -8   4   7       67.71       72.57      2.54 o
  -7   4   7        0.59        0.58      0.72 o
  -6   4   7        4.16        5.98      0.69 o
  -5   4   7        6.07       11.18      0.59 o
  -4   4   7      107.15       96.77      1.39 o
  -3   4   7      967.18     1012.84      8.54 o
  -2   4   7       14.88       12.75      0.46 o
  -1   4   7      228.38      242.49      2.17 o
   0   4   7      162.96      163.70      1.99 o
   1   4   7      185.97      176.72      2.63 o
   2   4   7       31.67       38.34      1.14 o
   3   4   7      155.48      149.23      2.61 o
   4   4   7       29.72       25.45      0.98 o
   5   4   7        3.70        3.70      0.78 o
   6   4   7       67.68       66.05      2.82 o
   7   4   7       39.43       46.99      2.61 o
  -7   5   7       40.69       29.78      1.66 o
  -6   5   7       60.75       63.79      1.70 o
  -5   5   7        6.65        5.51      0.69 o
  -4   5   7      330.16      320.80      3.42 o
  -3   5   7      121.93      125.15      1.49 o
  -2   5   7      189.05      164.30      1.90 o
  -1   5   7      136.57      147.16      1.67 o
   0   5   7        0.08        0.43      0.22 o
   1   5   7       26.68       22.88      0.51 o
   2   5   7      519.06      523.58      9.71 o
   3   5   7      118.15      124.51      1.87 o
   4   5   7      207.48      211.44      3.58 o
   5   5   7        7.75        7.45      1.62 o
   6   5   7       18.98       23.78      1.96 o
   7   5   7        7.21       10.23      1.54 o
  -7   6   7        0.70        0.21      0.80 o
  -6   6   7       25.24       28.56      1.25 o
  -5   6   7        6.23        4.32      0.66 o
  -4   6   7       67.87       50.57      1.02 o
  -3   6   7       54.78       62.70      1.00 o
  -2   6   7        8.35        6.10      0.37 o
  -1   6   7        0.02       -0.28      0.28 o
   0   6   7      371.93      374.74      4.01 o
   1   6   7      140.73      135.91      1.71 o
   2   6   7      182.31      174.43      1.93 o
   3   6   7      100.25       81.93      2.01 o
   4   6   7       40.29       37.05      1.37 o
   5   6   7        7.32        6.67      1.03 o
   6   6   7       45.51       51.64      2.73 o
  -7   7   7        0.81        0.21      0.85 o
  -6   7   7      169.85      164.31      3.14 o
  -5   7   7        4.44        3.60      0.67 o
  -4   7   7      117.53      126.82      2.47 o
  -3   7   7       28.66       26.56      0.89 o
  -2   7   7       78.84       77.45      1.18 o
  -1   7   7       36.92       33.98      0.87 o
   0   7   7       58.85       51.70      1.03 o
   1   7   7        1.15        1.05      0.36 o
   2   7   7      255.39      238.45      5.54 o
   3   7   7        0.78        1.55      0.43 o
   4   7   7      130.32      130.58      2.13 o
   5   7   7        7.95        7.45      0.65 o
   6   7   7        3.41        2.92      1.56 o
  -6   8   7        4.32        3.86      0.78 o
  -5   8   7        3.28        3.21      0.72 o
  -4   8   7        0.05       -0.51      0.51 o
  -3   8   7        0.34       -0.33      0.33 o
  -2   8   7       20.39       18.26      0.81 o
  -1   8   7        7.96        8.13      0.58 o
   0   8   7       24.86       21.51      0.90 o
   1   8   7        7.36        6.79      0.53 o
   2   8   7      100.30       86.64      1.68 o
   3   8   7        0.72        0.94      0.55 o
   4   8   7      104.64       98.28      3.82 o
   5   8   7       30.22       29.62      1.25 o
  -5   9   7       24.76       20.51      1.53 o
  -4   9   7       66.81       65.26      2.29 o
  -3   9   7        4.26        6.45      0.80 o
  -2   9   7       27.54       29.53      1.04 o
  -1   9   7        0.05        0.00      0.61 o
   0   9   7      234.86      238.20      3.42 o
   1   9   7       60.87       58.74      1.40 o
   2   9   7       40.04       41.72      1.10 o
   3   9   7        1.68        2.05      0.60 o
   4   9   7       12.90       13.11      1.08 o
   5   9   7        0.19       -0.46      0.63 o
  -5  10   7        2.24        2.12      0.97 o
  -4  10   7        0.73       -0.77      0.77 o
  -3  10   7        7.39        5.00      1.33 o
  -2  10   7       15.29       12.51      1.26 o
  -1  10   7      102.70      108.03      2.36 o
   0  10   7        5.00        3.79      0.73 o
   1  10   7        8.78       10.82      0.89 o
   2  10   7        6.28        4.21      0.64 o
   3  10   7        1.51        2.47      0.71 o
   4  10   7       21.34       23.20      1.30 o
  -3  11   7       16.85       16.05      1.47 o
  -2  11   7        5.14        3.63      1.27 o
  -1  11   7        4.04        3.52      1.02 o
   0  11   7       73.16       71.78      2.48 o
   1  11   7        0.42        0.95      0.66 o
   2  11   7        7.47       10.67      1.12 o
   3  11   7        0.91        1.23      0.74 o
  -1  12   7       28.14       26.29      2.28 o
   0  12   7        6.02        5.39      1.10 o
  -8   0   8        4.15        3.97      1.30 o
  -6   0   8       10.88       13.30      0.97 o
  -4   0   8     1560.23     1434.52     66.95 o
  -2   0   8     1103.42     1287.52     18.98 o
   0   0   8      356.58      384.12      5.88 o
   2   0   8       40.21       43.34      1.93 o
   4   0   8      177.33      153.33      4.30 o
   6   0   8       96.74       87.07      2.67 o
  -8   1   8       91.88       93.29      2.80 o
  -7   1   8        3.92        3.89      0.85 o
  -6   1   8      199.97      203.32      2.82 o
  -5   1   8        0.47       -0.39      0.39 o
  -4   1   8      912.09      916.48      8.49 o
  -3   1   8       63.93       63.23      0.92 o
  -2   1   8      125.20       91.69      1.12 o
  -1   1   8       37.85       42.62      0.62 o
   0   1   8       37.45       76.43      0.71 o
   1   1   8      396.57      412.23      3.88 o
   2   1   8      254.24      252.18      2.97 o
   3   1   8        7.16       10.05      0.54 o
   4   1   8      122.47      130.23      1.75 o
   5   1   8        3.23        2.74      0.44 o
   6   1   8       71.70       81.80      1.57 o
   7   1   8       21.88       24.61      1.23 o
  -8   2   8        0.22       -0.35      0.62 o
  -7   2   8        4.57        4.22      0.73 o
  -6   2   8      176.81      192.76      3.48 o
  -5   2   8     1000.00      985.95     11.01 o
  -4   2   8        3.52        3.62      0.39 o
  -3   2   8       62.08       57.90      1.14 o
  -2   2   8     1374.02     1539.36     11.96 o
  -1   2   8       51.39       62.22      0.65 o
   0   2   8       22.01       24.00      0.58 o
   1   2   8       88.36       91.67      1.02 o
   2   2   8       17.75       16.81      0.44 o
   3   2   8      102.86       90.83      1.63 o
   4   2   8        0.72        0.95      1.32 o
   5   2   8        1.91        1.64      0.44 o
   6   2   8       33.31       30.77      1.44 o
   7   2   8        7.80        8.04      1.45 o
  -8   3   8       51.77       50.38      1.75 o
  -7   3   8        3.04        1.67      0.64 o
  -6   3   8       10.81       13.78      0.84 o
  -5   3   8       57.18       55.82      0.94 o
  -4   3   8      454.02      439.72      4.13 o
  -3   3   8       72.45       81.82      1.19 o
  -2   3   8      221.56      223.28      2.36 o
  -1   3   8       12.54       10.10      0.37 o
   0   3   8      955.44      903.31      8.75 o
   1   3   8      366.80      356.75      4.15 o
   2   3   8      226.82      224.16      5.99 o
   3   3   8      174.29      177.17      2.41 o
   4   3   8        6.57        5.74      0.74 o
   5   3   8       64.95       61.51      2.43 o
   6   3   8       51.81       62.08      2.83 o
   7   3   8       15.41       13.49      1.57 o
  -8   4   8        1.96        1.48      0.74 o
  -7   4   8      100.15      105.77      2.40 o
  -6   4   8       75.95       68.49      1.52 o
  -5   4   8      236.52      226.49      2.43 o
  -4   4   8        0.21        0.43      0.47 o
  -3   4   8     1040.01     1010.08      9.28 o
  -2   4   8        5.81        5.80      0.34 o
  -1   4   8       21.73       24.13      1.10 o
   0   4   8       84.16       76.74      1.18 o
   1   4   8       71.76       65.20      1.06 o
   2   4   8      306.59      297.27      4.69 o
   3   4   8      443.60      467.74      7.85 o
   4   4   8      129.66      110.22      2.89 o
   5   4   8        6.12        6.13      0.88 o
   6   4   8        0.30       -0.18      0.86 o
   7   4   8        2.77        1.75      1.10 o
  -7   5   8       13.17       15.53      1.06 o
  -6   5   8       44.24       45.50      1.28 o
  -5   5   8       81.85       71.46      1.51 o
  -4   5   8       76.01       76.61      1.15 o
  -3   5   8       21.39       23.52      0.69 o
  -2   5   8      222.33      248.00      2.65 o
  -1   5   8        3.05        3.39      0.33 o
   0   5   8       58.32       56.84      0.94 o
   1   5   8       72.35       82.87      0.99 o
   2   5   8      149.82      130.74      2.03 o
   3   5   8      104.91       91.52      2.01 o
   4   5   8       88.15       80.18      2.37 o
   5   5   8       24.33       20.06      1.38 o
   6   5   8        2.04        1.57      1.04 o
  -7   6   8       61.73       61.40      1.87 o
  -6   6   8        9.10        9.57      0.76 o
  -5   6   8       86.54       96.31      2.20 o
  -4   6   8      128.72      111.08      1.56 o
  -3   6   8      284.76      295.16      4.49 o
  -2   6   8        4.56        3.95      0.38 o
  -1   6   8       44.78       45.15      0.89 o
   0   6   8      156.93      150.94      1.93 o
   1   6   8      163.92      152.92      1.88 o
   2   6   8      113.81       97.20      1.25 o
   3   6   8        4.47        8.72      0.81 o
   4   6   8       20.94       20.17      1.43 o
   5   6   8       31.88       32.37      1.71 o
   6   6   8        0.34        0.12      1.01 o
  -7   7   8       21.66       29.84      1.47 o
  -6   7   8       11.04       10.31      0.80 o
  -5   7   8        0.09       -0.31      0.48 o
  -4   7   8        0.08       -0.16      0.41 o
  -3   7   8        0.51        0.55      0.40 o
  -2   7   8       36.02       34.96      0.92 o
  -1   7   8      192.83      201.87      2.53 o
   0   7   8       91.14       98.97      1.73 o
   1   7   8      108.01       99.00      1.56 o
   2   7   8      180.28      169.00      2.08 o
   3   7   8      131.44      120.99      2.01 o
   4   7   8       10.28        9.48      0.67 o
   5   7   8        9.32        8.54      1.97 o
   6   7   8        3.25        3.21      1.10 o
  -6   8   8        0.70        1.40      0.91 o
  -5   8   8      155.88      159.29      3.84 o
  -4   8   8        1.39       -0.01      0.73 o
  -3   8   8        0.93        1.27      0.56 o
  -2   8   8       13.48       16.18      0.79 o
  -1   8   8       74.11       77.41      1.40 o
   0   8   8       39.45       35.03      1.14 o
   1   8   8       69.27       72.11      1.92 o
   2   8   8       17.10       14.11      0.69 o
   3   8   8        1.53        2.80      0.60 o
   4   8   8       70.97       69.98      2.20 o
   5   8   8        1.18        1.76      0.80 o
  -5   9   8        5.66        4.17      1.02 o
  -4   9   8       23.35       24.40      1.60 o
  -3   9   8       26.31       25.24      1.58 o
  -2   9   8      103.30      105.92      2.28 o
  -1   9   8       31.01       31.47      1.72 o
   0   9   8        0.65        0.98      0.53 o
   1   9   8        2.95        2.44      0.54 o
   2   9   8        6.74        5.15      0.63 o
   3   9   8        4.53        5.77      0.76 o
   4   9   8       23.81       20.89      1.53 o
  -4  10   8        2.35        1.69      0.89 o
  -3  10   8        3.99        3.97      1.27 o
  -2  10   8       13.23       13.53      1.32 o
  -1  10   8      203.67      208.75      3.63 o
   0  10   8       10.19        8.81      0.86 o
   1  10   8       59.13       66.47      1.78 o
   2  10   8        1.25        1.18      0.67 o
   3  10   8        9.16        9.13      0.92 o
  -3  11   8        5.41        6.51      1.16 o
  -2  11   8       10.39       12.51      1.50 o
  -1  11   8        2.16        2.39      0.97 o
   0  11   8       46.06       51.93      1.94 o
   1  11   8        0.14       -0.54      0.79 o
   2  11   8        0.31       -0.26      0.69 o
  -7   0   9      168.21      177.76      5.63 o
  -5   0   9     2962.55     2921.16     44.23 o
  -3   0   9      454.04      443.66      8.78 o
   1   0   9      677.31      730.08      9.09 o
   5   0   9      107.69      109.23      2.83 o
   7   0   9       10.52       12.98      1.30 o
  -8   1   9        0.10       -0.65      0.74 o
  -7   1   9        1.11        0.91      0.71 o
  -6   1   9       12.12        9.44      0.64 o
  -5   1   9      213.84      194.92      2.54 o
  -4   1   9       97.98       89.40      1.42 o
  -3   1   9      599.52      611.80      5.43 o
  -2   1   9      251.50      247.77      2.41 o
  -1   1   9      206.92      190.83      1.59 o
   0   1   9      592.26      628.16      4.97 o
   1   1   9       81.04       71.34      0.78 o
   2   1   9       38.50       38.72      0.72 o
   3   1   9       35.71       28.81      0.74 o
   4   1   9       20.50       18.58      0.73 o
   5   1   9      170.50      165.62      2.66 o
   6   1   9        3.26        2.43      0.74 o
   7   1   9       55.74       58.70      3.17 o
  -8   2   9        1.19        0.77      0.80 o
  -7   2   9      119.93      125.32      5.34 o
  -6   2   9      103.91       99.31      1.77 o
  -5   2   9      562.96      569.01      5.27 o
  -4   2   9       22.06       22.94      1.52 o
  -3   2   9     1252.22     1268.01     10.73 o
  -2   2   9        2.73        3.10      0.28 o
  -1   2   9      409.17      376.96      3.39 o
   0   2   9      253.32      277.87      2.72 o
   1   2   9      442.05      444.84      4.28 o
   2   2   9        0.35        0.60      0.29 o
   3   2   9       30.49       30.58      1.48 o
   4   2   9        7.17        6.10      0.68 o
   5   2   9        9.13       11.50      1.07 o
   6   2   9        4.41        3.59      0.98 o
   7   2   9        1.62        2.73      1.07 o
  -8   3   9       24.73       24.57      1.65 o
  -7   3   9        0.31        0.42      0.73 o
  -6   3   9      144.52      135.48      2.61 o
  -5   3   9        1.03        0.58      0.34 o
  -4   3   9      137.82      127.06      1.79 o
  -3   3   9      368.76      382.21      3.37 o
  -2   3   9       37.66       29.24      0.80 o
  -1   3   9      376.27      371.63      3.31 o
   0   3   9       75.19       90.53      1.18 o
   1   3   9      265.64      266.13      3.63 o
   2   3   9       36.31       26.39      0.61 o
   3   3   9      149.96      129.21      2.53 o
   4   3   9       15.16       14.04      1.00 o
   5   3   9       41.18       41.27      1.99 o
   6   3   9        2.02        0.92      0.95 o
   7   3   9       14.79       15.53      1.63 o
  -7   4   9       64.42       63.51      1.85 o
  -6   4   9       22.06       22.53      0.96 o
  -5   4   9      119.40      122.33      2.00 o
  -4   4   9      116.63      107.57      1.46 o
  -3   4   9      158.37      150.75      1.87 o
  -2   4   9       61.53       56.83      0.93 o
  -1   4   9       21.37       21.70      0.60 o
   0   4   9      322.88      339.41      3.23 o
   1   4   9        0.02       -0.24      0.24 o
   2   4   9      171.14      170.69      2.42 o
   3   4   9        0.95        1.66      0.46 o
   4   4   9       29.78       24.54      2.02 o
   5   4   9       33.59       36.28      1.68 o
   6   4   9        1.78        1.75      0.98 o
  -7   5   9        9.15        7.42      0.87 o
  -6   5   9       79.23       78.69      1.70 o
  -5   5   9        8.85        8.55      0.65 o
  -4   5   9      187.72      189.40      2.31 o
  -3   5   9        1.02       -0.09      0.31 o
  -2   5   9      428.26      420.99      4.67 o
  -1   5   9      215.81      193.06      2.34 o
   0   5   9      607.87      561.89      5.72 o
   1   5   9      174.06      158.48      1.68 o
   2   5   9       10.02       13.18      0.53 o
   3   5   9      242.15      210.31      4.36 o
   4   5   9        7.92       10.33      2.19 o
   5   5   9        0.92        1.08      0.79 o
   6   5   9        0.00        1.04      0.98 o
  -7   6   9        3.06        3.11      0.76 o
  -6   6   9        8.84       10.49      0.78 o
  -5   6   9      194.03      188.40      2.86 o
  -4   6   9       16.92       15.98      0.73 o
  -3   6   9       68.27       71.31      1.53 o
  -2   6   9       48.02       43.26      0.91 o
  -1   6   9       42.03       40.70      1.09 o
   0   6   9       14.00       11.51      0.54 o
   1   6   9        7.33        6.47      0.48 o
   2   6   9       41.59       40.49      1.35 o
   3   6   9        0.43       -0.04      0.55 o
   4   6   9       30.89       33.49      1.69 o
   5   6   9        9.34       10.67      1.21 o
   6   6   9        8.62        7.74      1.42 o
  -6   7   9       94.47      113.46      2.70 o
  -5   7   9       27.26       31.35      1.14 o
  -4   7   9      133.46      138.62      2.65 o
  -3   7   9        7.99        6.57      0.70 o
  -2   7   9      540.62      558.26      6.77 o
  -1   7   9      243.76      234.08      2.84 o
   0   7   9      212.04      215.52      3.01 o
   1   7   9       58.22       55.52      1.13 o
   2   7   9       22.89       25.80      0.82 o
   3   7   9       20.06       16.40      0.74 o
   4   7   9       21.07       20.05      1.50 o
   5   7   9       14.23       14.73      1.42 o
  -6   8   9       25.86       30.79      1.83 o
  -5   8   9        1.33        0.64      0.86 o
  -4   8   9        4.71        2.10      0.87 o
  -3   8   9       27.03       22.59      1.14 o
  -2   8   9        7.87        6.35      0.73 o
  -1   8   9       20.89       22.30      0.96 o
   0   8   9      167.16      166.38      2.59 o
   1   8   9        2.66        2.89      0.48 o
   2   8   9       58.24       57.99      1.38 o
   3   8   9        9.61       10.35      0.80 o
   4   8   9       18.89       22.44      1.44 o
   5   8   9        0.38       -0.87      0.87 o
  -5   9   9        0.32       -0.80      0.80 o
  -4   9   9       21.87       23.02      1.58 o
  -3   9   9       24.33       22.41      1.55 o
  -2   9   9      121.62      116.45      2.46 o
  -1   9   9       25.18       20.96      1.14 o
   0   9   9      213.63      210.48      3.16 o
   1   9   9       13.00       12.48      0.80 o
   2   9   9       93.72      100.33      2.30 o
   3   9   9        0.03       -0.62      0.80 o
   4   9   9        0.57        0.62      0.64 o
  -4  10   9       14.69       11.96      1.32 o
  -3  10   9       12.54       12.63      1.33 o
  -2  10   9        3.45        2.67      0.95 o
  -1  10   9        0.73        1.69      0.71 o
   0  10   9       13.04        9.62      0.89 o
   1  10   9        5.07        5.78      0.93 o
   2  10   9        2.44        1.88      0.72 o
   3  10   9        1.39        2.00      0.73 o
  -3  11   9        6.24        6.31      1.29 o
  -2  11   9       38.46       41.67      2.06 o
  -1  11   9       29.07       27.94      2.92 o
   0  11   9       47.33       54.88      1.79 o
   1  11   9        5.73        4.68      1.07 o
   2  11   9        4.90        3.86      0.84 o
  -8   0  10       12.06        9.43      1.60 o
  -6   0  10        8.84       10.30      0.94 o
  -4   0  10     1865.13     1906.40     24.17 o
  -2   0  10      960.15      999.45     30.86 o
   0   0  10      304.21      292.92      3.48 o
   2   0  10      323.42      329.48      4.30 o
   6   0  10       46.60       47.20      1.87 o
  -8   1  10        0.20        0.15      0.81 o
  -7   1  10       12.32       10.85      1.12 o
  -6   1  10      209.44      200.56      2.89 o
  -5   1  10       82.81       78.74      1.42 o
  -4   1  10      975.27      926.76      8.10 o
  -3   1  10       52.39       47.58      1.24 o
  -2   1  10      302.46      277.35      2.67 o
  -1   1  10       93.67       99.04      1.24 o
   0   1  10      708.37      756.31      8.04 o
   1   1  10        2.43        3.38      0.25 o
   2   1  10       13.94       13.58      0.59 o
   3   1  10       16.33       17.80      0.66 o
   4   1  10        0.55       -0.44      0.44 o
   5   1  10        8.13        6.31      0.83 o
   6   1  10        5.32        5.43      0.98 o
   7   1  10        0.04       -0.68      0.89 o
  -8   2  10        6.85        3.66      0.96 o
  -7   2  10        1.13        0.59      0.73 o
  -6   2  10       58.61       60.37      1.38 o
  -5   2  10       41.53       37.69      1.56 o
  -4   2  10      860.72      864.12      7.61 o
  -3   2  10     1776.87     1765.49     13.81 o
  -2   2  10     1012.43     1035.46     13.54 o
  -1   2  10        3.63        6.91      0.31 o
   0   2  10       73.58       63.56      0.79 o
   1   2  10      180.80      195.25      2.93 o
   2   2  10       21.09       19.47      0.60 o
   3   2  10      100.17       97.74      1.82 o
   4   2  10      179.99      172.45      3.96 o
   5   2  10       70.58       70.35      2.52 o
   6   2  10       53.92       55.38      2.43 o
   7   2  10        0.57       -0.18      0.95 o
  -8   3  10        4.30        5.58      1.06 o
  -7   3  10        0.01       -0.14      0.71 o
  -6   3  10      112.15      114.88      2.37 o
  -5   3  10       14.61       10.57      0.66 o
  -4   3  10      185.03      183.45      2.10 o
  -3   3  10      118.46      118.21      1.36 o
  -2   3  10      255.35      245.15      2.45 o
  -1   3  10      115.42      118.63      1.25 o
   0   3  10      920.32      902.84      9.42 o
   1   3  10      389.39      361.16      3.81 o
   2   3  10      103.41      101.30      1.92 o
   3   3  10       42.21       42.75      1.49 o
   4   3  10        0.04        0.43      0.59 o
   5   3  10       11.79        9.75      1.16 o
   6   3  10        4.58        7.11      1.19 o
  -7   4  10        1.89        1.76      0.83 o
  -6   4  10       10.20        9.39      0.85 o
  -5   4  10       64.40       64.32      1.41 o
  -4   4  10       98.42       95.23      1.46 o
  -3   4  10      444.62      438.42      4.13 o
  -2   4  10      398.83      414.98      4.58 o
  -1   4  10      172.06      160.57      2.02 o
   0   4  10        3.74        4.76      0.37 o
   1   4  10       43.98       36.76      1.12 o
   2   4  10       98.52       97.26      1.63 o
   3   4  10       90.84       81.18      2.24 o
   4   4  10        8.52        9.09      0.96 o
   5   4  10       83.62       79.06      2.71 o
   6   4  10       26.18       27.01      2.02 o
  -7   5  10       14.72       13.04      1.27 o
  -6   5  10       22.88       25.67      1.27 o
  -5   5  10       53.62       52.64      1.29 o
  -4   5  10      127.11      131.04      1.94 o
  -3   5  10      129.66      113.45      2.09 o
  -2   5  10        2.76        3.24      0.47 o
  -1   5  10      427.20      426.55      4.57 o
   0   5  10      562.85      563.47      5.78 o
   1   5  10      245.73      234.98      2.72 o
   2   5  10       85.72       83.91      1.57 o
   3   5  10        6.42        7.77      0.68 o
   4   5  10        0.67        2.33      0.78 o
   5   5  10       16.98       19.49      1.39 o
   6   5  10       18.80       15.98      1.69 o
  -7   6  10       33.96       38.27      3.88 o
  -6   6  10       25.09       19.84      1.16 o
  -5   6  10      147.25      141.56      3.63 o
  -4   6  10      116.55      119.59      1.87 o
  -3   6  10      297.63      296.28      3.64 o
  -2   6  10      130.36      127.21      2.15 o
  -1   6  10      479.48      476.51      5.78 o
   0   6  10       32.37       36.58      1.00 o
   1   6  10       30.94       32.60      1.06 o
   2   6  10       83.70       80.73      1.31 o
   3   6  10       15.89       14.61      1.21 o
   4   6  10        1.49        0.07      0.79 o
   5   6  10        1.60        0.45      0.83 o
  -6   7  10        0.00       -0.29      1.01 o
  -5   7  10       93.44       90.92      2.78 o
  -4   7  10       16.02       14.32      0.93 o
  -3   7  10       27.47       25.70      1.12 o
  -2   7  10       48.99       49.99      1.34 o
  -1   7  10      394.23      394.15      5.59 o
   0   7  10        1.53        0.52      0.43 o
   1   7  10      169.83      157.48      2.16 o
   2   7  10        0.11        0.33      0.38 o
   3   7  10       75.93       78.40      1.70 o
   4   7  10       14.21       13.02      1.30 o
   5   7  10       43.45       41.43      2.02 o
  -6   8  10        4.05        3.30      1.03 o
  -5   8  10       15.16       12.90      1.30 o
  -4   8  10       44.76       40.66      1.87 o
  -3   8  10      159.20      158.89      2.97 o
  -2   8  10       43.17       39.66      1.39 o
  -1   8  10       43.47       43.82      1.26 o
   0   8  10       16.09       17.23      1.07 o
   1   8  10       53.44       59.16      1.56 o
   2   8  10        0.36        0.52      0.72 o
   3   8  10       23.18       23.64      1.56 o
   4   8  10        1.40        2.21      2.64 o
  -5   9  10       10.02        7.48      1.17 o
  -4   9  10       17.15       18.74      2.08 o
  -3   9  10       53.54       52.94      2.17 o
  -2   9  10        7.79        7.94      0.86 o
  -1   9  10      104.91      112.83      2.61 o
   0   9  10        2.53        2.46      0.64 o
   1   9  10      144.15      146.99      2.85 o
   2   9  10        1.60        2.04      0.67 o
   3   9  10       13.74       10.93      1.09 o
   4   9  10        0.57        2.20      0.72 o
  -4  10  10        4.92        5.07      1.09 o
  -3  10  10       32.69       28.43      1.72 o
  -2  10  10        6.50        6.78      1.09 o
  -1  10  10       45.01       49.41      1.66 o
   0  10  10       18.87       20.97      1.22 o
   1  10  10       86.99       97.57      3.36 o
   2  10  10        4.12        4.96      0.81 o
   3  10  10        8.82       10.64      0.99 o
  -2  11  10        9.43        8.26      1.22 o
  -1  11  10       30.03       32.36      1.87 o
   0  11  10        0.00       -0.04      0.82 o
   1  11  10       11.24        9.92      1.54 o
  -7   0  11       84.26       88.26      3.77 o
  -5   0  11        0.75        0.37      0.51 o
  -3   0  11       59.64       52.30      2.01 o
  -1   0  11      263.27      237.15      2.95 o
   1   0  11      114.49      107.65      1.75 o
   3   0  11       35.33       40.64      0.90 o
   5   0  11        0.22        0.36      0.47 o
  -8   1  11        1.30        1.29      0.88 o
  -7   1  11        0.43        0.62      0.76 o
  -6   1  11       10.09        8.91      0.65 o
  -5   1  11      121.57      118.88      1.99 o
  -4   1  11      394.67      391.96      4.60 o
  -3   1  11      388.38      393.88      3.74 o
  -2   1  11        2.29        1.25      0.25 o
  -1   1  11     1501.04     1517.44     12.63 o
   0   1  11        0.05        0.21      0.20 o
   1   1  11      454.23      459.17      4.26 o
   2   1  11      257.94      260.08      3.68 o
   3   1  11      122.25      120.01      2.54 o
   4   1  11       25.24       26.09      1.27 o
   5   1  11       22.29       21.67      1.33 o
   6   1  11        3.21        1.66      0.86 o
  -7   2  11       56.44       56.76      3.14 o
  -6   2  11        0.47       -0.40      0.57 o
  -5   2  11      283.73      281.47      3.72 o
  -4   2  11      376.05      369.12      3.64 o
  -3   2  11      224.28      207.49      2.06 o
  -2   2  11       39.50       42.00      0.65 o
  -1   2  11       94.33       82.79      1.05 o
   0   2  11      101.06       85.17      1.22 o
   1   2  11      296.25      308.15      2.62 o
   2   2  11      490.25      497.97      6.93 o
   3   2  11       11.58        8.59      0.75 o
   4   2  11       22.13       18.91      1.30 o
   5   2  11       24.12       25.91      1.57 o
   6   2  11       14.87       11.50      1.33 o
  -7   3  11        2.44        1.69      0.82 o
  -6   3  11        0.03       -0.04      0.54 o
  -5   3  11       45.36       48.17      1.22 o
  -4   3  11      288.17      281.41      2.94 o
  -3   3  11      505.39      515.04      4.41 o
  -2   3  11      206.27      218.37      2.50 o
  -1   3  11      273.12      271.13      2.43 o
   0   3  11      128.58      120.23      1.61 o
   1   3  11     2014.68     2028.72     16.80 o
   2   3  11        0.29        0.34      0.24 o
   3   3  11       44.33       40.10      1.00 o
   4   3  11      109.05       99.41      4.27 o
   5   3  11       23.45       26.68      1.75 o
   6   3  11        6.11        4.95      1.13 o
  -7   4  11       12.36       12.64      1.25 o
  -6   4  11       21.58       23.11      1.18 o
  -5   4  11       48.52       46.25      1.23 o
  -4   4  11        1.65        2.24      0.40 o
  -3   4  11      122.03      110.17      1.46 o
  -2   4  11      997.81      998.23     10.17 o
  -1   4  11      124.17      121.43      1.69 o
   0   4  11      959.63      944.82      9.28 o
   1   4  11      395.25      400.64      4.42 o
   2   4  11       60.56       58.61      1.21 o
   3   4  11        1.90        2.52      0.39 o
   4   4  11       79.28       71.90      2.22 o
   5   4  11        0.55        0.58      1.05 o
   6   4  11        8.02        8.36      1.39 o
  -7   5  11        6.26        8.98      1.29 o
  -6   5  11       40.66       41.22      1.53 o
  -5   5  11      147.49      153.23      2.45 o
  -4   5  11      141.42      145.65      2.11 o
  -3   5  11      158.71      165.34      2.07 o
  -2   5  11      103.14      102.43      1.64 o
  -1   5  11      177.94      182.24      2.62 o
   0   5  11      214.14      208.32      2.81 o
   1   5  11      196.05      192.80      2.67 o
   2   5  11       85.23       83.71      1.59 o
   3   5  11       49.93       48.58      1.85 o
   4   5  11       15.75       13.98      1.20 o
   5   5  11       36.57       37.61      1.83 o
   6   5  11        0.83       -0.42      1.01 o
  -6   6  11       29.34       28.72      1.68 o
  -5   6  11       19.03       14.89      1.32 o
  -4   6  11       27.18       27.06      1.19 o
  -3   6  11       28.86       29.09      1.04 o
  -2   6  11      165.97      162.41      2.56 o
  -1   6  11       40.76       38.30      1.12 o
   0   6  11      300.84      303.04      4.28 o
   1   6  11       11.42        8.68      0.57 o
   2   6  11      121.29      120.35      1.76 o
   3   6  11       20.72       22.56      1.47 o
   4   6  11       41.33       39.96      1.89 o
   5   6  11        0.00       -1.15      1.22 o
  -6   7  11       11.30       12.48      1.54 o
  -5   7  11       54.84       49.28      2.06 o
  -4   7  11       92.78       98.34      2.79 o
  -3   7  11        9.07       11.12      0.92 o
  -2   7  11       14.43       17.26      1.19 o
  -1   7  11       36.72       34.09      1.09 o
   0   7  11       10.17       11.63      0.68 o
   1   7  11       19.89       20.95      1.12 o
   2   7  11        1.16        1.47      0.49 o
   3   7  11       66.62       66.25      1.58 o
   4   7  11        4.15        5.90      1.09 o
   5   7  11        0.59        1.29      1.00 o
  -5   8  11       10.91        8.11      1.63 o
  -4   8  11      122.51      119.36      3.26 o
  -3   8  11       32.83       31.97      1.33 o
  -2   8  11      154.97      162.96      3.02 o
  -1   8  11        0.37        0.54      0.57 o
   0   8  11       70.00       68.39      1.63 o
   1   8  11        1.63        1.25      0.55 o
   2   8  11       77.72       78.83      5.23 o
   3   8  11        7.49        7.72      0.87 o
   4   8  11       32.50       33.60      1.96 o
  -4   9  11        1.42        1.59      1.29 o
  -3   9  11        1.85        0.05      0.95 o
  -2   9  11       37.01       40.85      1.89 o
  -1   9  11       16.93       16.58      1.05 o
   0   9  11        1.88        2.66      0.82 o
   1   9  11        0.10        0.36      0.73 o
   2   9  11        2.78        4.32      0.83 o
   3   9  11       26.38       28.40      1.35 o
  -3  10  11       15.91       15.20      1.43 o
  -2  10  11       95.56      105.18      3.10 o
  -1  10  11        2.54        2.32      0.74 o
   0  10  11       67.01       68.70      2.34 o
   1  10  11        1.72        4.08      0.92 o
   2  10  11       17.84       18.85      1.22 o
  -6   0  12       27.46       31.57      1.52 o
  -4   0  12      281.89      268.43      4.25 o
  -2   0  12      784.82      827.10     14.48 o
   0   0  12      703.41      707.82      7.96 o
   2   0  12      232.23      248.28      3.49 o
   4   0  12      131.57      142.57      3.47 o
   6   0  12      166.35      170.94      4.48 o
  -7   1  12        0.76        0.69      0.76 o
  -6   1  12       86.08       90.48      1.77 o
  -5   1  12        0.25        0.22      0.40 o
  -4   1  12        1.82        0.89      0.35 o
  -3   1  12       62.55       56.29      1.27 o
  -2   1  12      139.48      119.07      1.41 o
  -1   1  12       17.64       22.91      0.63 o
   0   1  12      109.24      105.18      1.20 o
   1   1  12       21.10       22.00      0.90 o
   2   1  12      354.82      353.50      4.05 o
   3   1  12       32.57       34.07      1.25 o
   4   1  12       24.58       24.37      1.33 o
   5   1  12        9.15        8.15      0.95 o
   6   1  12       12.37       12.81      1.27 o
  -7   2  12        1.95        0.89      0.83 o
  -6   2  12       17.76       19.59      0.92 o
  -5   2  12        2.71        3.58      0.52 o
  -4   2  12        0.10        0.35      0.31 o
  -3   2  12       53.70       42.01      0.84 o
  -2   2  12      244.98      259.87      2.57 o
  -1   2  12       12.18        7.99      0.50 o
   0   2  12     1314.33     1311.67     12.94 o
   1   2  12      403.62      408.05      3.41 o
   2   2  12      460.87      459.36      6.39 o
   3   2  12        3.01        2.32      0.59 o
   4   2  12      111.85      114.73      3.38 o
   5   2  12        2.82        1.10      0.80 o
   6   2  12       58.11       63.53      2.67 o
  -7   3  12       14.04       18.31      1.40 o
  -6   3  12       91.41       91.96      2.15 o
  -5   3  12       46.11       39.89      1.14 o
  -4   3  12        3.34        3.22      0.41 o
  -3   3  12      412.56      424.56      4.04 o
  -2   3  12       35.32       32.26      0.81 o
  -1   3  12      121.36      117.94      1.39 o
   0   3  12      102.93      106.03      1.54 o
   1   3  12        3.03        4.45      0.52 o
   2   3  12       29.91       31.38      1.01 o
   3   3  12       50.77       47.75      1.19 o
   4   3  12        3.36        2.80      0.71 o
   5   3  12       23.55       21.20      1.66 o
   6   3  12        0.70        0.86      0.98 o
  -7   4  12        0.22       -0.22      0.78 o
  -6   4  12       87.77       89.49      2.44 o
  -5   4  12       18.58       15.61      0.82 o
  -4   4  12       80.66       87.64      1.53 o
  -3   4  12       28.86       22.52      0.68 o
  -2   4  12       49.57       46.82      0.97 o
  -1   4  12       27.87       28.71      0.82 o
   0   4  12      607.39      613.85      6.37 o
   1   4  12       78.25       79.67      1.25 o
   2   4  12       73.13       71.33      2.57 o
   3   4  12        1.37        1.39      0.66 o
   4   4  12       27.77       29.26      2.34 o
   5   4  12        6.35        5.43      1.13 o
  -7   5  12        0.19       -0.65      1.16 o
  -6   5  12       16.38       19.05      1.44 o
  -5   5  12       13.71       12.50      0.91 o
  -4   5  12        8.43        5.63      0.64 o
  -3   5  12      232.27      235.41      3.34 o
  -2   5  12        0.03       -0.19      0.38 o
  -1   5  12      135.30      138.37      2.17 o
   0   5  12       12.34       10.63      0.59 o
   1   5  12      271.98      267.92      3.52 o
   2   5  12       54.03       50.60      1.16 o
   3   5  12      155.84      152.79      3.64 o
   4   5  12        0.10       -0.39      0.69 o
   5   5  12       20.61       23.10      1.62 o
  -6   6  12       27.83       29.29      1.76 o
  -5   6  12       38.14       34.15      2.67 o
  -4   6  12       47.66       52.86      1.95 o
  -3   6  12      133.86      129.36      2.70 o
  -2   6  12       64.81       57.81      1.49 o
  -1   6  12      130.89      132.10      2.18 o
   0   6  12        6.44        5.73      0.53 o
   1   6  12       11.26       14.07      0.80 o
   2   6  12      104.11       99.33      1.98 o
   3   6  12        0.01        0.33      0.77 o
   4   6  12       15.23       15.52      1.38 o
   5   6  12        6.30        2.60      1.01 o
  -6   7  12        4.78        5.63      1.11 o
  -5   7  12       56.94       60.14      2.80 o
  -4   7  12        1.76        1.09      0.66 o
  -3   7  12      211.74      213.36      3.67 o
  -2   7  12       32.54       32.52      1.59 o
  -1   7  12      150.57      160.37      2.56 o
   0   7  12       15.76       15.59      1.33 o
   1   7  12       65.36       64.88      1.60 o
   2   7  12        5.03        5.10      0.67 o
   3   7  12       94.32       94.38      1.98 o
   4   7  12       16.61       17.88      1.51 o
  -5   8  12        8.93       10.13      1.29 o
  -4   8  12       11.86        9.54      1.85 o
  -3   8  12        5.08        4.24      0.76 o
  -2   8  12        4.85        3.21      0.71 o
  -1   8  12       25.77       25.73      1.18 o
   0   8  12        9.94        7.62      0.77 o
   1   8  12        1.30        1.85      0.68 o
   2   8  12       40.15       44.86      1.49 o
   3   8  12        0.05        0.51      0.58 o
   4   8  12        2.08        3.71      2.16 o
  -4   9  12        0.93        0.76      0.91 o
  -3   9  12       71.27       75.17      3.16 o
  -2   9  12        1.20        1.09      0.67 o
  -1   9  12       78.96       82.66      2.89 o
   0   9  12        1.52        0.96      0.75 o
   1   9  12       15.85       13.10      1.14 o
   2   9  12        8.06        6.88      0.85 o
   3   9  12       61.21       69.41      1.97 o
  -2  10  12       51.04       50.78      2.71 o
  -1  10  12        6.21        6.76      1.06 o
   0  10  12        0.10       -0.71      0.76 o
   1  10  12        0.16        0.14      0.77 o
  -7   0  13        1.47        4.12      1.39 o
  -5   0  13      166.77      155.73      3.47 o
  -3   0  13       39.22       36.03      1.20 o
  -1   0  13      158.82      128.55      2.81 o
   1   0  13      205.12      218.07      3.98 o
   3   0  13      595.95      622.94     13.46 o
   5   0  13       22.77       20.84      1.30 o
  -7   1  13      156.77      156.99      3.87 o
  -6   1  13        1.61        1.23      0.50 o
  -5   1  13      113.34      121.11      2.08 o
  -4   1  13        2.73        2.06      0.38 o
  -3   1  13      187.70      193.15      2.27 o
  -2   1  13      113.28       95.24      1.72 o
  -1   1  13      732.73      744.83      7.06 o
   0   1  13       20.61       20.74      0.58 o
   1   1  13      180.88      183.45      2.83 o
   2   1  13       56.68       53.16      1.56 o
   3   1  13       21.98       19.31      0.75 o
   4   1  13        6.23        6.49      0.86 o
   5   1  13      127.71      131.03      3.77 o
   6   1  13        0.06       -0.30      0.86 o
  -7   2  13       37.09       34.72      1.93 o
  -6   2  13       14.09       15.03      0.85 o
  -5   2  13        9.31        7.11      0.62 o
  -4   2  13        0.63        0.76      0.38 o
  -3   2  13       65.04       53.00      0.95 o
  -2   2  13      143.89      121.19      1.64 o
  -1   2  13        0.00       -0.05      0.73 o
   0   2  13        8.09        6.24      0.50 o
   1   2  13      300.11      305.34      3.10 o
   2   2  13        1.91        2.28      0.38 o
   3   2  13       18.36       18.06      1.73 o
   4   2  13       38.83       40.50      1.90 o
   5   2  13       26.74       26.50      1.69 o
  -7   3  13       46.83       56.09      2.24 o
  -6   3  13       28.14       32.52      1.87 o
  -5   3  13      116.52      130.68      2.20 o
  -4   3  13      142.17      134.81      2.36 o
  -3   3  13        8.01        3.75      0.44 o
  -2   3  13       59.51       52.06      1.01 o
  -1   3  13      443.92      447.28      4.45 o
   0   3  13       13.32       16.18      0.73 o
   1   3  13       22.38       25.79      0.66 o
   2   3  13       13.96       12.46      0.77 o
   3   3  13       67.71       66.59      2.98 o
   4   3  13       11.91       11.18      1.01 o
   5   3  13       19.33       18.32      1.57 o
  -7   4  13       11.94       13.43      1.99 o
  -6   4  13       14.40       14.38      2.51 o
  -5   4  13        4.08        4.31      1.18 o
  -4   4  13      140.10      129.59      2.27 o
  -3   4  13      208.78      200.60      2.70 o
  -2   4  13        1.35        1.07      0.36 o
  -1   4  13       27.16       22.71      0.75 o
   0   4  13       29.62       24.92      0.85 o
   1   4  13       54.59       58.79      1.12 o
   2   4  13      403.18      401.31      4.86 o
   3   4  13        1.42        1.75      0.73 o
   4   4  13        6.61        4.28      0.88 o
   5   4  13        3.69        1.10      0.98 o
  -6   5  13       15.51       15.95      1.42 o
  -5   5  13      189.29      213.22      3.70 o
  -4   5  13       85.95       77.99      1.94 o
  -3   5  13       28.32       34.39      1.12 o
  -2   5  13       22.51       19.93      0.83 o
  -1   5  13       44.97       39.93      1.31 o
   0   5  13       37.93       36.32      1.47 o
   1   5  13        1.48        1.55      0.42 o
   2   5  13       46.20       41.88      1.18 o
   3   5  13       10.34       10.70      1.10 o
   4   5  13        0.61        1.60      0.80 o
   5   5  13       12.89       17.02      1.44 o
  -6   6  13       50.81       55.76      2.33 o
  -5   6  13        0.06       -0.01      0.85 o
  -4   6  13      157.78      157.83      3.00 o
  -3   6  13        0.96        0.40      0.67 o
  -2   6  13       41.73       41.74      1.36 o
  -1   6  13      112.08      115.96      2.03 o
   0   6  13      127.73      133.58      2.52 o
   1   6  13        0.15       -0.41      0.41 o
   2   6  13      137.04      132.77      2.90 o
   3   6  13       16.88       14.52      1.29 o
   4   6  13       22.81       24.11      1.65 o
  -5   7  13       14.32       17.97      1.51 o
  -4   7  13        3.00        3.06      0.74 o
  -3   7  13        1.47        3.34      0.72 o
  -2   7  13        0.11        0.62      0.60 o
  -1   7  13        4.01        2.85      0.67 o
   0   7  13       15.98       14.82      0.94 o
   1   7  13        0.82        0.57      0.62 o
   2   7  13        0.86       -0.14      0.54 o
   3   7  13        0.15       -0.09      0.85 o
   4   7  13       51.76       55.45      2.36 o
  -4   8  13       60.84       63.59      2.43 o
  -3   8  13        7.96        7.51      0.87 o
  -2   8  13       96.11       91.28      3.49 o
  -1   8  13        5.45        3.48      0.85 o
   0   8  13        2.33        1.45      0.73 o
   1   8  13        6.64        8.58      0.95 o
   2   8  13       17.06       14.24      1.03 o
   3   8  13        3.84        4.09      0.74 o
  -3   9  13        4.53        3.72      1.03 o
  -2   9  13       40.61       38.37      1.88 o
  -1   9  13       17.19       15.65      1.31 o
   0   9  13        2.42        2.09      1.17 o
   1   9  13       17.02       16.57      1.27 o
   2   9  13        0.67        0.13      0.69 o
  -1  10  13        1.26        1.60      0.89 o
  -6   0  14       93.89       93.47      3.97 o
  -4   0  14        0.50       -0.19      0.45 o
  -2   0  14     1107.48     1017.72     17.31 o
   0   0  14      761.29      729.30     11.63 o
   2   0  14      267.51      276.45      6.58 o
   4   0  14       24.53       29.29      1.45 o
  -7   1  14        0.15       -0.73      0.83 o
  -6   1  14        0.42        0.08      0.52 o
  -5   1  14       16.25       18.46      1.26 o
  -4   1  14        3.11        3.93      0.50 o
  -3   1  14      138.51      130.46      1.93 o
  -2   1  14       10.68        4.05      0.51 o
  -1   1  14       47.40       47.96      1.20 o
   0   1  14        5.59        8.91      0.47 o
   1   1  14      131.85      130.69      2.26 o
   2   1  14       35.20       33.50      1.00 o
   3   1  14       14.46       14.98      0.80 o
   4   1  14       26.78       26.88      0.94 o
   5   1  14        2.15        0.33      0.83 o
  -7   2  14        0.27        1.04      1.27 o
  -6   2  14       34.43       39.81      1.26 o
  -5   2  14        0.09        0.73      0.56 o
  -4   2  14      153.54      146.78      2.43 o
  -3   2  14        0.14       -0.34      0.34 o
  -2   2  14      576.03      553.87      5.51 o
  -1   2  14        8.91        5.75      0.46 o
   0   2  14      464.38      465.77      5.09 o
   1   2  14       12.55       15.04      0.71 o
   2   2  14        0.18        0.35      0.41 o
   3   2  14      134.91      140.68      4.80 o
   4   2  14        0.03        0.33      0.77 o
   5   2  14        1.29        0.77      0.86 o
  -6   3  14        0.22        0.27      0.82 o
  -5   3  14       31.46       26.10      1.20 o
  -4   3  14        4.51        6.83      0.66 o
  -3   3  14       72.34       57.26      1.23 o
  -2   3  14        0.26        0.91      0.35 o
  -1   3  14      106.94      103.75      1.87 o
   0   3  14        2.10        0.80      0.57 o
   1   3  14      148.74      145.87      2.21 o
   2   3  14       28.26       27.49      0.83 o
   3   3  14       42.68       44.81      1.76 o
   4   3  14        0.24        0.04      1.25 o
   5   3  14        0.02        0.86      0.95 o
  -6   4  14       96.51      103.72      3.04 o
  -5   4  14        0.21        0.27      0.62 o
  -4   4  14      171.29      175.00      3.17 o
  -3   4  14      106.03      103.74      1.93 o
  -2   4  14      263.70      266.64      3.33 o
  -1   4  14        6.99        7.19      0.61 o
   0   4  14       24.78       23.91      0.90 o
   1   4  14      172.96      172.15      2.55 o
   2   4  14       79.77       78.02      2.14 o
   3   4  14       14.46       14.23      1.19 o
   4   4  14        8.94        8.12      1.04 o
   5   4  14        9.69        9.04      1.39 o
  -6   5  14       16.79       19.25      1.55 o
  -5   5  14      102.95      102.72      2.36 o
  -4   5  14        3.21        5.65      0.77 o
  -3   5  14       84.46       78.70      2.43 o
  -2   5  14       41.40       40.34      1.33 o
  -1   5  14       92.26       88.31      1.78 o
   0   5  14       36.08       37.46      1.10 o
   1   5  14       89.63       88.70      1.70 o
   2   5  14        0.95        0.50      0.89 o
   3   5  14       81.18       82.59      2.63 o
   4   5  14        0.00        0.11      0.82 o
  -5   6  14        3.98        3.96      1.03 o
  -4   6  14       51.34       59.48      1.77 o
  -3   6  14        5.58        5.54      0.74 o
  -2   6  14      100.69      107.32      3.27 o
  -1   6  14       73.27       75.21      1.89 o
   0   6  14       31.60       33.09      1.23 o
   1   6  14       13.31        8.86      0.80 o
   2   6  14        4.92        5.24      0.68 o
   3   6  14        6.27        4.10      1.00 o
   4   6  14       17.09       17.19      1.52 o
  -5   7  14      119.53      137.15      3.70 o
  -4   7  14       27.24       27.91      2.22 o
  -3   7  14      113.62      114.39      2.51 o
  -2   7  14        2.60        0.96      0.81 o
  -1   7  14        1.88        3.12      1.16 o
   0   7  14        0.64        0.09      0.56 o
   1   7  14       66.78       70.76      2.09 o
   2   7  14       16.08       14.28      0.97 o
   3   7  14        3.73        3.34      1.03 o
  -4   8  14        1.22        1.15      1.67 o
  -3   8  14        2.38        2.01      0.72 o
  -2   8  14       41.61       39.21      2.71 o
  -1   8  14        0.01       -0.10      1.22 o
   0   8  14        0.95        0.60      0.78 o
   1   8  14       15.50       17.22      1.26 o
   2   8  14        2.10        3.25      0.74 o
  -2   9  14        0.00       -0.34      2.30 o
  -1   9  14       19.38       21.05      2.83 o
   0   9  14        1.49        0.24      0.84 o
   1   9  14       29.91       33.78      1.54 o
  -5   0  15        8.35       12.32      1.51 o
  -3   0  15        5.19        7.00      0.91 o
  -1   0  15      277.43      250.96      3.84 o
   1   0  15        4.09        4.53      0.68 o
   3   0  15        4.55        4.21      0.83 o
   5   0  15       49.74       52.56      2.16 o
  -6   1  15       82.86       93.09      2.23 o
  -5   1  15      135.65      150.42      2.88 o
  -4   1  15        1.54        1.33      0.55 o
  -3   1  15      137.45      130.29      2.28 o
  -2   1  15        0.23        0.65      0.46 o
  -1   1  15      794.64      756.45     11.41 o
   0   1  15        0.76        1.14      0.52 o
   1   1  15      247.45      246.01      3.72 o
   2   1  15       17.12       17.43      0.84 o
   3   1  15      143.26      155.74      2.96 o
   4   1  15        1.38        1.89      0.53 o
   5   1  15        6.17        9.46      1.16 o
  -6   2  15        8.47        7.39      0.87 o
  -5   2  15        8.25        9.79      0.87 o
  -4   2  15       60.62       56.69      1.60 o
  -3   2  15        6.22        5.43      0.61 o
  -2   2  15        6.74        8.28      0.58 o
  -1   2  15      121.30      116.02      2.01 o
   0   2  15       49.95       44.31      1.17 o
   1   2  15       17.55       17.53      0.92 o
   2   2  15        4.57        3.55      0.54 o
   3   2  15        9.67        9.89      0.64 o
   4   2  15       15.51       15.53      1.51 o
   5   2  15       11.96       11.00      1.33 o
  -6   3  15       47.31       53.78      2.21 o
  -5   3  15       33.69       34.86      1.37 o
  -4   3  15        0.03       -0.08      0.58 o
  -3   3  15      180.16      173.02      2.69 o
  -2   3  15        7.53        7.99      0.65 o
  -1   3  15       96.96      100.22      1.86 o
   0   3  15      116.17      109.30      2.16 o
   1   3  15       46.91       47.14      1.29 o
   2   3  15      134.65      132.20      3.26 o
   3   3  15       56.13       59.54      2.05 o
   4   3  15        0.81        1.26      0.80 o
  -6   4  15       58.95       60.98      2.53 o
  -5   4  15       18.91       17.92      1.11 o
  -4   4  15       44.62       46.18      1.52 o
  -3   4  15       86.16       93.05      2.57 o
  -2   4  15       28.08       25.09      1.16 o
  -1   4  15       65.93       62.51      1.46 o
   0   4  15       64.31       61.89      1.59 o
   1   4  15       78.95       83.01      1.75 o
   2   4  15       70.42       72.38      1.67 o
   3   4  15        0.05        0.45      1.29 o
   4   4  15        9.79       12.45      1.24 o
  -5   5  15        9.54       11.32      0.98 o
  -4   5  15       12.96       15.25      1.04 o
  -3   5  15       22.67       23.41      1.16 o
  -2   5  15       33.36       33.95      2.31 o
  -1   5  15       40.89       42.74      1.26 o
   0   5  15       27.87       24.06      1.08 o
   1   5  15        6.15        6.98      0.75 o
   2   5  15       82.63       80.55      1.85 o
   3   5  15       30.05       35.86      1.85 o
   4   5  15       11.59       10.25      1.24 o
  -5   6  15       28.99       27.64      1.79 o
  -4   6  15      150.45      154.13      3.20 o
  -3   6  15       19.57       19.87      1.45 o
  -2   6  15      271.83      273.59      5.40 o
  -1   6  15       45.65       45.79      1.81 o
   0   6  15       67.10       63.96      1.72 o
   1   6  15        0.63       -0.36      0.62 o
   2   6  15       80.13       89.56      2.05 o
   3   6  15       15.90       16.28      1.47 o
  -4   7  15       25.86       29.85      1.72 o
  -3   7  15        0.61        0.57      0.85 o
  -2   7  15        0.39        0.43      1.66 o
  -1   7  15        1.20        1.72      0.96 o
   0   7  15        0.07        0.26      0.73 o
   1   7  15        0.31        1.85      0.70 o
   2   7  15       25.47       28.60      1.31 o
  -3   8  15        8.21        8.71      1.17 o
  -2   8  15       53.27       60.29      2.27 o
  -1   8  15       22.75       26.84      1.62 o
   0   8  15      168.21      175.39      4.00 o
   1   8  15        0.35       -0.68      0.68 o
  -6   0  16       41.60       47.88      2.91 o
  -4   0  16       25.55       24.49      2.05 o
  -2   0  16       76.41       79.68      2.34 o
   0   0  16      217.85      218.43      5.93 o
   2   0  16      233.24      245.11      6.26 o
   4   0  16        8.48        7.71      1.04 o
  -6   1  16       68.54       82.68      2.64 o
  -5   1  16        2.93        2.92      1.08 o
  -4   1  16       68.77       74.93      5.88 o
  -3   1  16        2.00        2.07      0.50 o
  -2   1  16      294.28      274.38      4.37 o
  -1   1  16       42.46       39.04      1.96 o
   0   1  16      145.03      150.93      2.65 o
   1   1  16        1.18        2.37      0.55 o
   2   1  16      127.78      125.17      2.29 o
   3   1  16       19.93       20.98      1.13 o
   4   1  16      107.96      113.03      2.42 o
  -6   2  16      153.58      167.89      7.93 o
  -5   2  16       23.27       24.11      1.54 o
  -4   2  16        6.84        5.27      0.89 o
  -3   2  16       31.55       28.05      1.45 o
  -2   2  16       90.70       82.77      1.98 o
  -1   2  16        2.07        1.22      0.56 o
   0   2  16       21.75       19.04      1.03 o
   1   2  16       83.89       81.46      1.82 o
   2   2  16       22.03       23.64      1.03 o
   3   2  16       20.91       21.62      1.17 o
   4   2  16       54.24       63.23      2.70 o
  -6   3  16       15.79       20.07      2.19 o
  -5   3  16        1.16        1.82      0.84 o
  -4   3  16        9.99        8.95      1.62 o
  -3   3  16       17.62       18.29      1.29 o
  -2   3  16       16.98       16.32      1.32 o
  -1   3  16       40.76       41.11      1.36 o
   0   3  16      147.06      146.87      2.40 o
   1   3  16       82.31       84.49      1.66 o
   2   3  16       22.80       25.66      1.96 o
   3   3  16       18.38       22.24      1.48 o
   4   3  16      116.40      123.92      4.21 o
  -5   4  16        1.40        2.98      0.89 o
  -4   4  16       15.62       19.63      1.35 o
  -3   4  16       28.48       28.66      2.22 o
  -2   4  16       37.66       38.03      1.62 o
  -1   4  16       11.27       11.31      0.86 o
   0   4  16        8.66        9.68      0.80 o
   1   4  16       97.32       92.92      2.05 o
   2   4  16       16.14       16.02      0.96 o
   3   4  16       53.86       54.43      3.08 o
   4   4  16       81.71       91.63      4.74 o
  -5   5  16        6.74        6.00      1.06 o
  -4   5  16       17.86       19.06      1.42 o
  -3   5  16       56.93       49.94      3.78 o
  -2   5  16       45.33       46.70      1.84 o
  -1   5  16       52.21       55.46      1.96 o
   0   5  16        0.13        0.55      0.54 o
   1   5  16       50.91       54.37      1.67 o
   2   5  16        9.70       10.18      0.84 o
   3   5  16        0.38        2.35      0.95 o
  -4   6  16       49.14       57.79      2.22 o
  -3   6  16       42.23       41.58      3.04 o
  -2   6  16        0.93        1.86      0.87 o
  -1   6  16      108.11      106.82      2.89 o
   0   6  16        9.09        6.23      1.32 o
   1   6  16       82.35       80.03      2.04 o
   2   6  16       28.63       34.13      1.40 o
  -3   7  16       38.81       44.20      2.01 o
  -2   7  16        7.54        8.10      1.12 o
  -1   7  16      137.53      145.27      3.57 o
   0   7  16       21.36       25.14      1.50 o
   1   7  16       10.88       12.77      1.02 o
   2   7  16        7.64        8.71      1.19 o
  -2   8  16        0.18        0.31      0.91 o
  -1   8  16      101.09       97.01      2.89 o
   0   8  16       58.49       62.35      2.29 o
  -5   0  17      246.00      264.65      7.62 o
  -3   0  17       60.63       64.98      3.02 o
  -1   0  17       47.60       52.83      2.58 o
   1   0  17       26.63       23.33      1.72 o
   3   0  17       62.50       59.53      2.49 o
  -5   1  17        4.99        7.84      1.13 o
  -4   1  17       29.18       33.99      2.05 o
  -3   1  17       32.74       32.44      3.28 o
  -2   1  17        0.53        0.71      1.25 o
  -1   1  17       36.39       40.56      1.58 o
   0   1  17       22.95       21.55      1.23 o
   1   1  17        7.84        6.93      0.81 o
   2   1  17       48.45       49.75      1.64 o
   3   1  17        4.13        3.11      0.82 o
   4   1  17        1.70        3.29      1.07 o
  -5   2  17       47.16       53.63      2.14 o
  -4   2  17       36.87       31.57      3.54 o
  -3   2  17       44.17       50.63      2.31 o
  -2   2  17       10.80        7.96      0.93 o
  -1   2  17       24.26       25.31      1.54 o
   0   2  17        0.02        0.00      0.51 o
   1   2  17       43.01       46.96      2.54 o
   2   2  17       29.95       28.54      1.18 o
   3   2  17      158.47      166.18      3.34 o
  -5   3  17       48.96       50.86      2.25 o
  -4   3  17       45.12       49.80      2.89 o
  -3   3  17        5.70        3.43      0.83 o
  -2   3  17        0.43       -0.45      0.68 o
  -1   3  17        8.34        6.38      0.88 o
   0   3  17       85.10       82.58      1.79 o
   1   3  17        7.70        7.44      0.76 o
   2   3  17       87.46       86.95      1.96 o
   3   3  17        0.99        2.53      1.20 o
  -5   4  17       27.62       33.51      4.83 o
  -4   4  17       25.05       20.62      1.79 o
  -3   4  17       57.59       60.55      2.16 o
  -2   4  17       43.31       39.22      1.75 o
  -1   4  17       93.64      100.97      2.68 o
   0   4  17        3.83        2.37      0.58 o
   1   4  17        3.00        3.55      0.68 o
   2   4  17        0.26        0.10      0.72 o
   3   4  17       85.82       99.11      4.85 o
  -4   5  17        4.36        5.25      1.04 o
  -3   5  17       51.18       52.80      2.03 o
  -2   5  17       27.14       31.11      1.63 o
  -1   5  17       26.77       31.61      1.61 o
   0   5  17       92.52       88.16      2.46 o
   1   5  17        0.10       -0.27      0.63 o
   2   5  17       61.41       63.53      1.75 o
  -3   6  17        7.79       10.17      1.19 o
  -2   6  17        3.86        4.96      1.72 o
  -1   6  17       24.03       29.33      1.67 o
   0   6  17        4.13        6.27      0.95 o
   1   6  17        7.12        7.52      0.89 o
   2   6  17        0.53       -0.77      1.48 o
  -2   7  17       94.43      101.69      2.99 o
  -1   7  17       13.59       12.23      1.63 o
   0   7  17       36.36       37.79      2.95 o
  -4   0  18        3.94        3.53      1.25 o
  -2   0  18       51.13       45.89      2.61 o
   0   0  18      102.74      100.23      3.68 o
   2   0  18        0.01       -0.06      0.95 o
  -5   1  18       17.54       21.33      3.96 o
  -4   1  18       36.80       40.54      1.87 o
  -3   1  18        1.07        1.72      0.77 o
  -2   1  18      110.31      116.03      2.97 o
  -1   1  18       13.17       11.54      1.88 o
   0   1  18       77.02       75.79      2.18 o
   1   1  18        1.02       -0.21      0.64 o
   2   1  18       37.23       38.61      1.54 o
   3   1  18        0.23        1.21      0.69 o
  -5   2  18       24.59       26.76      1.70 o
  -4   2  18        0.01        1.12      0.95 o
  -3   2  18       22.39       18.30      1.35 o
  -2   2  18        0.44        0.33      0.71 o
  -1   2  18        1.12        0.82      0.69 o
   0   2  18       23.62       20.08      1.29 o
   1   2  18       12.31       10.81      0.98 o
   2   2  18        2.44        3.65      0.79 o
   3   2  18       21.99       19.16      1.67 o
  -4   3  18        0.41        0.60      0.81 o
  -3   3  18        0.76       -0.70      0.70 o
  -2   3  18      111.31      110.42      2.93 o
  -1   3  18        6.04        7.10      0.94 o
   0   3  18       33.07       38.64      1.41 o
   1   3  18       20.10       20.10      1.46 o
   2   3  18       31.76       35.87      1.89 o
  -4   4  18        1.68        1.79      0.89 o
  -3   4  18        1.68       -0.04      0.80 o
  -2   4  18        0.00       -0.54      0.73 o
  -1   4  18        0.76        1.94      0.82 o
   0   4  18        0.81        0.39      1.05 o
   1   4  18       28.44       29.96      1.29 o
   2   4  18        0.04       -0.08      0.60 o
  -3   5  18        0.01       -0.43      0.80 o
  -2   5  18       36.10       43.40      3.10 o
  -1   5  18       10.07       11.56      1.16 o
   0   5  18       22.35       21.92      1.55 o
   1   5  18        0.56       -0.53      0.62 o
  -2   6  18        1.43        0.36      0.86 o
  -1   6  18       42.08       44.61      1.94 o
   0   6  18        7.81        6.71      0.92 o
  -3   0  19      202.62      199.40      6.28 o
  -1   0  19       80.22       78.29      3.32 o
   1   0  19       40.75       38.36      2.25 o
  -4   1  19        2.74        1.59      0.88 o
  -3   1  19        1.78        1.90      0.91 o
  -2   1  19        7.36        9.25      1.09 o
  -1   1  19        0.39        0.33      0.73 o
   0   1  19        1.01        0.85      0.70 o
   1   1  19        0.03       -0.64      0.64 o
   2   1  19        0.50       -0.54      0.69 o
  -4   2  19       17.67       17.86      1.45 o
  -3   2  19       49.62       47.07      1.99 o
  -2   2  19       15.70       14.95      1.56 o
  -1   2  19      103.61      103.55      2.79 o
   0   2  19        5.20        4.84      0.86 o
   1   2  19       21.26       19.59      1.29 o
   2   2  19        0.04       -0.66      0.66 o
  -3   3  19       29.35       28.86      1.67 o
  -2   3  19        0.29        0.12      0.75 o
  -1   3  19        0.77        0.25      0.74 o
   0   3  19       12.04       13.72      1.47 o
   1   3  19        2.31        2.91      0.78 o
  -3   4  19        2.14        0.99      0.90 o
  -2   4  19        0.50       -0.46      0.74 o
  -1   4  19        9.51        9.24      1.26 o
   0   4  19        0.93       -0.12      0.64 o
   1   4  19       24.95       28.54      1.52 o
  -2   5  19        1.35       -1.01      1.10 o
  -1   5  19       21.76       24.71      1.55 o
  -2   0  20       28.72       25.05      2.22 o
   0   0  20        1.88        3.50      1.16 o
  -3   1  20       15.52       16.30      1.41 o
  -2   1  20      107.60      113.79      3.11 o
  -1   1  20        1.63        0.75      0.77 o
   0   1  20       15.70       11.88      2.86 o
   1   1  20        2.39        2.53      0.80 o
  -3   2  20       28.42       31.89      1.82 o
  -2   2  20        2.38        2.63      1.14 o
  -1   2  20        7.66        7.08      1.00 o
   0   2  20        0.58        0.96      1.01 o
  -2   3  20       33.74       32.79      1.71 o
  -1   3  20        0.23        1.03      0.74 o
   0   3  20        4.58        3.71      1.19 o
 
